# Supplementary material for: Why do people comply with health guidelines in a competing information environment?
Source: PLoS One. 2026 Jun 26;21(6):e0352421. doi: 10.1371/journal.pone.0352421 (PMC13308778; doi:10.1371/journal.pone.0352421)
Supplement: S1 File — (XLSX) [file pone.0352421.s001.xlsx]

## Sheet: dataset_PLOS ONE
What is your age?	What is your gender identity? - Selected Choice	Please check the ethnicity that describes you. Check all that apply. - Selected Choice African American/Black	Please check the ethnicity that describes you. Check all that apply. - Selected Choice Hispanic/Latino	Please check the ethnicity that describes you. Check all that apply. - Selected Choice White (non-Hispanic)	Please check the ethnicity that describes you. Check all that apply. - Selected Choice Other (please specify)	Please check the ethnicity that describes you. Check all that apply. - Selected Choice Native American	Please check the ethnicity that describes you. Check all that apply. - Selected Choice Native Hawaiian or Pacific Islander	Please check the ethnicity that describes you. Check all that apply. - Selected Choice Asian or Asian American	Please check the ethnicity that describes you. Check all that apply. - Selected Choice Prefer not to answer	What is your marital status?	Please check your highest level of education completed. - Selected Choice	What is the estimated annual income for your household?	My immune system protects me from most illnesses including COVID-19 that other people get.	I have some pre-existing health conditions that increase my susceptibility to COVID-19.	I am more likely than people around my age to become infected with COVID-19.	In general, I am very susceptible to infectious diseases such as colds and flu.	I have a history of susceptibility to infectious diseases.	I think it is a serious matter if I get infected with COVID-19.	I think it will be more serious if I get infected with COVID-19 compared to getting infected with influenza.	I think it is hard to cure if I get infected with COVID-19.	I think it is a serious threat to my health if I get infected with COVID-19.	I think COVID-19 can bring severe health problems.	COVID-19 is a myth to force vaccinations on people.	There is no such thing as COVID-19.	COVID-19 was developed by the government as part of a bioweapons program.	Big Pharma is encouraging the spread of COVID-19 to make money.	Powerful people are using COVID-19 in order to crash the economy.	The government could cure COVID-19 but chooses not to for financial gain.	COVID-19 is just one way for the government to restrict the power of the small people.	I think my political attitude is more associated with liberals.	I think my political group is more associated with liberals.	I generally take the conservative view on most issues.	I generally take the liberal view on most issues.	I generally favor the Democratic party over the Republican party.	I prefer to use reports from government leaders to learn about COVID-19.	I prefer to use national television information to learn about COVID-19.	I prefer to use local television information to learn about COVID-19.	I prefer to use government health websites’ information to learn about COVID-19.	I prefer to use local health websites’ information to learn about COVID-19.	I prefer to use international health websites’ information to learn about COVID-19.	I prefer to believe the opinions of my colleagues, friends, and neighbors to learn about COVID-19.	I prefer to learn about COVID-19 from my family members.	I prefer to learn about COVID-19 by reading news on social media (such as Facebook, Reddit, Twitter, etc.).	I prefer to learn about COVID-19 by listening to podcasts	I prefer to learn about COVID-19 by reading blogs.	We want to make sure you are paying attention. This study is about COVID-19, but we want you to choose Cancer for this question.	I will wear a mask when contacting others.	I will wear a mask when using public transportation.	I will wear a mask in crowded places.
25	Male	African American/Black	#NULL!	#NULL!	#NULL!	#NULL!	#NULL!	#NULL!	#NULL!	#NULL!	High school graduate/GED	under $15,000	Agree	Somewhat disagree	Somewhat agree	Somewhat agree	Somewhat agree	Neither agree nor disagree	Neither agree nor disagree	Somewhat agree	Strongly agree	Neither agree nor disagree	Somewhat agree	Disagree	Agree	Somewhat disagree	Disagree	Agree	Somewhat agree	Agree	Somewhat disagree	Strongly disagree	Neither agree nor disagree	Somewhat agree	Agree	Disagree	Strongly agree	Disagree	Somewhat agree	Disagree	Agree	Disagree	Disagree	Somewhat agree	Somewhat disagree	#NULL!	Somewhat agree	Neither agree nor disagree	Disagree
63	Female	#NULL!	#NULL!	White (non-Hispanic)	#NULL!	#NULL!	#NULL!	#NULL!	#NULL!	Widowed	Professional Degree or doctoral degree (e.g., MD, JD, PhD, EdD)	$50,000 to $74,999	Disagree	Disagree	Disagree	Disagree	Disagree	Agree	Agree	Somewhat agree	Somewhat agree	Strongly agree	Strongly disagree	Strongly disagree	Strongly disagree	Strongly disagree	Strongly disagree	Strongly disagree	Strongly disagree	Agree	Agree	Disagree	Agree	Agree	Disagree	Agree	Disagree	Strongly disagree	Strongly disagree	Strongly disagree	Disagree	Disagree	Disagree	Disagree	Disagree	Cancer	Strongly disagree	Strongly disagree	Strongly disagree
25	Male	#NULL!	#NULL!	#NULL!	#NULL!	#NULL!	#NULL!	Asian or Asian American	#NULL!	Single	Bachelor's Degree (e.g., BA, BS)	$150,000 to $199,999	Somewhat agree	Neither agree nor disagree	Disagree	Agree	Somewhat agree	Agree	Strongly agree	Somewhat agree	Agree	Agree	Strongly agree	Somewhat agree	Somewhat agree	Neither agree nor disagree	Somewhat agree	Agree	Agree	Agree	Strongly agree	Agree	Somewhat agree	Somewhat agree	Strongly agree	Somewhat agree	Somewhat agree	Neither agree nor disagree	Agree	Strongly agree	Agree	Strongly agree	Somewhat agree	Agree	Strongly agree	Cancer	Strongly agree	Agree	Agree
43	Female	#NULL!	#NULL!	White (non-Hispanic)	#NULL!	#NULL!	#NULL!	#NULL!	#NULL!	Married with Children	Bachelor's Degree (e.g., BA, BS)	$50,000 to $74,999	Agree	Neither agree nor disagree	Somewhat agree	Neither agree nor disagree	Agree	Somewhat agree	Somewhat agree	Agree	Somewhat agree	Neither agree nor disagree	Agree	Neither agree nor disagree	Somewhat agree	Agree	Agree	Somewhat agree	Somewhat agree	Agree	Somewhat agree	Somewhat agree	Agree	Somewhat agree	Somewhat agree	Somewhat agree	Neither agree nor disagree	Agree	Somewhat agree	Somewhat agree	Somewhat agree	Somewhat agree	Somewhat agree	Agree	Somewhat agree	Cancer	Somewhat agree	Neither agree nor disagree	Somewhat agree
26	Male	#NULL!	Hispanic/Latino	#NULL!	#NULL!	#NULL!	#NULL!	#NULL!	#NULL!	Single	Bachelor's Degree (e.g., BA, BS)	$100,000 to $149,999	Agree	Disagree	Disagree	Disagree	Disagree	Strongly disagree	Disagree	Disagree	Strongly disagree	Somewhat agree	Disagree	Strongly disagree	Somewhat disagree	Somewhat agree	Disagree	Disagree	Somewhat disagree	Strongly disagree	Strongly disagree	Agree	Strongly disagree	Strongly disagree	Disagree	Strongly disagree	Neither agree nor disagree	Neither agree nor disagree	Neither agree nor disagree	Somewhat agree	Neither agree nor disagree	Somewhat agree	Somewhat agree	Strongly disagree	Strongly disagree	Cancer	Strongly disagree	Neither agree nor disagree	Disagree
73	Male	#NULL!	Hispanic/Latino	#NULL!	#NULL!	#NULL!	#NULL!	#NULL!	#NULL!	Married with Children	Some college, technical school, or associate's Degree	$50,000 to $74,999	Somewhat agree	Strongly agree	Agree	Neither agree nor disagree	Neither agree nor disagree	Agree	Agree	Disagree	Agree	Strongly agree	Strongly disagree	Strongly disagree	Strongly disagree	Strongly disagree	Strongly disagree	Strongly disagree	Strongly disagree	Agree	Agree	Somewhat disagree	Somewhat agree	Strongly agree	Somewhat agree	Somewhat agree	Somewhat agree	Somewhat agree	Agree	Strongly agree	Neither agree nor disagree	Neither agree nor disagree	Somewhat disagree	Disagree	Disagree	Cancer	Somewhat agree	Strongly agree	Strongly agree
25	Male	#NULL!	#NULL!	#NULL!	#NULL!	#NULL!	#NULL!	Asian or Asian American	#NULL!	Single	Bachelor's Degree (e.g., BA, BS)	$75,000 to $99,999	Strongly agree	Somewhat agree	Disagree	Somewhat agree	Agree	Agree	Somewhat disagree	Agree	Strongly disagree	Neither agree nor disagree	Agree	Somewhat agree	Neither agree nor disagree	Agree	Agree	Somewhat agree	Strongly agree	Agree	Somewhat agree	Neither agree nor disagree	Strongly agree	Agree	Agree	Agree	Somewhat agree	Strongly agree	Somewhat agree	Neither agree nor disagree	Strongly agree	Somewhat disagree	Neither agree nor disagree	Agree	Strongly agree	Cancer	Strongly agree	Agree	Somewhat disagree
34	Female	#NULL!	#NULL!	White (non-Hispanic)	#NULL!	#NULL!	#NULL!	#NULL!	#NULL!	Married without Children	Bachelor's Degree (e.g., BA, BS)	$150,000 to $199,999	Agree	Disagree	Strongly disagree	Strongly disagree	Strongly disagree	Disagree	Disagree	Disagree	Disagree	Disagree	Disagree	Strongly disagree	Strongly disagree	Strongly disagree	Somewhat disagree	Disagree	Disagree	Somewhat disagree	Somewhat disagree	Somewhat agree	Disagree	Somewhat disagree	Neither agree nor disagree	Neither agree nor disagree	Neither agree nor disagree	Somewhat agree	Somewhat agree	Disagree	Somewhat disagree	Disagree	Somewhat agree	Disagree	Disagree	Cancer	Somewhat disagree	Disagree	Disagree
25	Male	#NULL!	#NULL!	#NULL!	#NULL!	Native American	#NULL!	#NULL!	#NULL!	Single	Bachelor's Degree (e.g., BA, BS)	$75,000 to $99,999	Agree	Strongly agree	Somewhat agree	Agree	Somewhat agree	Strongly agree	Agree	Somewhat agree	Agree	Somewhat agree	Somewhat agree	Strongly disagree	Somewhat agree	Agree	Strongly agree	Somewhat agree	Agree	Strongly agree	Neither agree nor disagree	Disagree	Somewhat agree	Strongly agree	Somewhat agree	Agree	Strongly agree	Somewhat agree	Agree	Strongly agree	Agree	Somewhat agree	Somewhat agree	Agree	Strongly agree	Cancer	Agree	Strongly agree	Agree
22	Male	#NULL!	#NULL!	#NULL!	#NULL!	#NULL!	#NULL!	Asian or Asian American	#NULL!	Single	Bachelor's Degree (e.g., BA, BS)	$35,000 to $49,999	Agree	Strongly disagree	Somewhat disagree	Strongly disagree	Strongly disagree	Strongly disagree	Strongly disagree	Strongly disagree	Strongly disagree	Neither agree nor disagree	Strongly disagree	Strongly disagree	Strongly disagree	Strongly disagree	Strongly disagree	Strongly disagree	Strongly disagree	Neither agree nor disagree	Neither agree nor disagree	Somewhat disagree	Neither agree nor disagree	Strongly agree	Somewhat agree	Neither agree nor disagree	Neither agree nor disagree	Agree	Agree	Somewhat agree	Neither agree nor disagree	Neither agree nor disagree	Agree	Strongly disagree	Neither agree nor disagree	Cancer	Strongly agree	Strongly agree	Strongly agree
35	Female	#NULL!	#NULL!	White (non-Hispanic)	#NULL!	#NULL!	#NULL!	#NULL!	#NULL!	Married with Children	Bachelor's Degree (e.g., BA, BS)	$35,000 to $49,999	Neither agree nor disagree	Agree	Agree	Somewhat agree	Agree	Agree	Somewhat agree	Neither agree nor disagree	Agree	Strongly agree	Agree	Somewhat agree	Agree	Strongly agree	Somewhat agree	Somewhat agree	Strongly agree	Agree	Agree	Neither agree nor disagree	Agree	Agree	Agree	Agree	Agree	Strongly agree	Somewhat agree	Agree	Agree	Agree	Agree	Somewhat agree	Strongly agree	Cancer	Agree	Agree	Neither agree nor disagree
43	Male	#NULL!	#NULL!	White (non-Hispanic)	#NULL!	#NULL!	#NULL!	#NULL!	#NULL!	Married with Children	High school graduate/GED	$75,000 to $99,999	Neither agree nor disagree	Somewhat agree	Disagree	Somewhat disagree	Somewhat disagree	Agree	Somewhat agree	Disagree	Agree	Agree	Strongly disagree	Strongly disagree	Strongly disagree	Strongly disagree	Strongly disagree	Strongly disagree	Strongly disagree	Strongly disagree	Strongly disagree	Disagree	Strongly disagree	Strongly disagree	Strongly disagree	Strongly disagree	Strongly disagree	Somewhat agree	Strongly disagree	Strongly disagree	Strongly disagree	Strongly disagree	Somewhat agree	Somewhat agree	Somewhat agree	Cancer	Strongly disagree	Strongly disagree	Strongly disagree
59	Male	#NULL!	#NULL!	White (non-Hispanic)	#NULL!	#NULL!	#NULL!	#NULL!	#NULL!	Divorced	Bachelor's Degree (e.g., BA, BS)	$35,000 to $49,999	Disagree	Neither agree nor disagree	Disagree	Disagree	Disagree	Neither agree nor disagree	Disagree	Disagree	Disagree	Disagree	Disagree	Strongly disagree	Strongly disagree	Neither agree nor disagree	Neither agree nor disagree	Disagree	Disagree	Neither agree nor disagree	Neither agree nor disagree	Neither agree nor disagree	Neither agree nor disagree	Neither agree nor disagree	Somewhat disagree	Disagree	Somewhat agree	Somewhat agree	Somewhat agree	Somewhat agree	Disagree	Disagree	Strongly disagree	Strongly disagree	Strongly disagree	Cancer	Disagree	Strongly disagree	Strongly disagree
38	Female	#NULL!	#NULL!	White (non-Hispanic)	#NULL!	#NULL!	#NULL!	#NULL!	#NULL!	Single	Bachelor's Degree (e.g., BA, BS)	$50,000 to $74,999	Neither agree nor disagree	Somewhat disagree	Neither agree nor disagree	Neither agree nor disagree	Neither agree nor disagree	Agree	Neither agree nor disagree	Agree	Somewhat agree	Agree	Strongly disagree	Strongly disagree	Strongly disagree	Strongly disagree	Strongly disagree	Strongly disagree	Strongly disagree	Strongly agree	Strongly agree	Strongly disagree	Strongly agree	Strongly agree	Neither agree nor disagree	Somewhat agree	Disagree	Agree	Agree	Disagree	Disagree	Disagree	Disagree	Disagree	Disagree	Cancer	Disagree	Disagree	Neither agree nor disagree
53	Male	#NULL!	#NULL!	White (non-Hispanic)	#NULL!	#NULL!	#NULL!	#NULL!	#NULL!	Married with Children	Master's Degree (e.g., MA, MS, MEd, MSW, MBA)	$100,000 to $149,999	Neither agree nor disagree	Somewhat disagree	Neither agree nor disagree	Neither agree nor disagree	Somewhat disagree	Agree	Somewhat agree	Somewhat agree	Somewhat agree	Somewhat agree	Strongly disagree	Strongly disagree	Strongly disagree	Strongly disagree	Strongly disagree	Strongly disagree	Strongly disagree	Disagree	Strongly disagree	Agree	Disagree	Strongly disagree	Somewhat disagree	Somewhat agree	Neither agree nor disagree	Somewhat agree	Somewhat agree	Agree	Disagree	Somewhat disagree	Disagree	Disagree	Disagree	Cancer	Agree	Strongly agree	Strongly agree
37	Female	#NULL!	#NULL!	White (non-Hispanic)	#NULL!	#NULL!	#NULL!	#NULL!	#NULL!	Domestic partnership	Bachelor's Degree (e.g., BA, BS)	$75,000 to $99,999	Disagree	Agree	Somewhat agree	Agree	Agree	Agree	Neither agree nor disagree	Somewhat agree	Agree	Agree	Strongly disagree	Strongly disagree	Neither agree nor disagree	Disagree	Disagree	Disagree	Disagree	Agree	Agree	Disagree	Agree	Agree	Somewhat agree	Somewhat agree	Neither agree nor disagree	Somewhat agree	Somewhat disagree	Somewhat agree	Neither agree nor disagree	Disagree	Disagree	Disagree	Disagree	Cancer	Agree	Agree	Agree
31	Male	#NULL!	#NULL!	White (non-Hispanic)	#NULL!	#NULL!	#NULL!	#NULL!	#NULL!	Married with Children	Bachelor's Degree (e.g., BA, BS)	$50,000 to $74,999	Strongly agree	Agree	Somewhat agree	Agree	Somewhat agree	Agree	Agree	Somewhat agree	Agree	Somewhat agree	Agree	Agree	Somewhat agree	Strongly agree	Somewhat agree	Somewhat agree	Agree	Agree	Agree	Somewhat disagree	Agree	Strongly agree	Agree	Agree	Somewhat agree	Somewhat agree	Agree	Strongly agree	Strongly agree	Agree	Strongly agree	Agree	Agree	Cancer	Strongly agree	Agree	Strongly agree
38	Female	#NULL!	#NULL!	White (non-Hispanic)	#NULL!	#NULL!	#NULL!	#NULL!	#NULL!	Married with Children	Bachelor's Degree (e.g., BA, BS)	$100,000 to $149,999	Strongly agree	Strongly disagree	Strongly disagree	Strongly disagree	Strongly disagree	Strongly disagree	Strongly disagree	Strongly disagree	Strongly disagree	Strongly disagree	Agree	Disagree	Strongly agree	Strongly agree	Strongly agree	Strongly agree	Strongly agree	Strongly disagree	Strongly disagree	Agree	Strongly disagree	Strongly disagree	Strongly disagree	Strongly disagree	Strongly disagree	Strongly disagree	Strongly disagree	Strongly disagree	Somewhat agree	Somewhat agree	Somewhat agree	Somewhat agree	Neither agree nor disagree	Cancer	Strongly disagree	Strongly disagree	Strongly disagree
35	Male	#NULL!	#NULL!	White (non-Hispanic)	#NULL!	#NULL!	#NULL!	#NULL!	#NULL!	Single	Some college, technical school, or associate's Degree	$75,000 to $99,999	Neither agree nor disagree	Somewhat disagree	Neither agree nor disagree	Disagree	Disagree	Somewhat agree	Agree	Somewhat disagree	Neither agree nor disagree	Agree	Strongly disagree	Strongly disagree	Strongly disagree	Strongly disagree	Disagree	Strongly disagree	Disagree	Somewhat agree	Neither agree nor disagree	Disagree	Neither agree nor disagree	Strongly agree	Neither agree nor disagree	Somewhat agree	Somewhat agree	Somewhat disagree	Somewhat agree	Somewhat disagree	Somewhat disagree	Neither agree nor disagree	Disagree	Agree	Somewhat agree	Cancer	Neither agree nor disagree	Somewhat disagree	Neither agree nor disagree
23	Female	#NULL!	#NULL!	#NULL!	#NULL!	#NULL!	#NULL!	Asian or Asian American	#NULL!	Single	Partial High school credits	under $15,000	Strongly agree	Strongly agree	Agree	Somewhat agree	Somewhat agree	Somewhat agree	Somewhat agree	Somewhat agree	Somewhat agree	Agree	Somewhat agree	Agree	Somewhat agree	Agree	Agree	Agree	Agree	Agree	Agree	Somewhat agree	Agree	Agree	Agree	Agree	Agree	Agree	Agree	Somewhat agree	Agree	Agree	Agree	Agree	Agree	COVID-19	Agree	Agree	Agree
52	Male	#NULL!	#NULL!	White (non-Hispanic)	#NULL!	#NULL!	#NULL!	#NULL!	#NULL!	Divorced	Master's Degree (e.g., MA, MS, MEd, MSW, MBA)	$200,000 and over	Strongly agree	Strongly disagree	Strongly disagree	Disagree	Strongly disagree	Strongly disagree	Strongly disagree	Disagree	Strongly disagree	Disagree	Somewhat agree	Somewhat disagree	Agree	Agree	Agree	Strongly agree	Agree	Strongly disagree	Strongly disagree	Strongly agree	Strongly disagree	Strongly disagree	Strongly disagree	Strongly disagree	Strongly disagree	Strongly disagree	Neither agree nor disagree	Strongly disagree	Disagree	Somewhat agree	Strongly disagree	Somewhat agree	Neither agree nor disagree	Cancer	Strongly disagree	Strongly disagree	Strongly disagree
26	Female	#NULL!	Hispanic/Latino	#NULL!	#NULL!	#NULL!	#NULL!	#NULL!	#NULL!	Single	High school graduate/GED	under $15,000	Neither agree nor disagree	Agree	Agree	Agree	Agree	Agree	Agree	Agree	Agree	Strongly agree	Disagree	Strongly disagree	Disagree	Disagree	Disagree	Disagree	Disagree	Agree	Agree	Disagree	Agree	Agree	Agree	Agree	Agree	Agree	Agree	Neither agree nor disagree	Disagree	Neither agree nor disagree	Disagree	Disagree	Neither agree nor disagree	Cancer	Agree	Agree	Agree
63	Female	#NULL!	#NULL!	White (non-Hispanic)	#NULL!	#NULL!	#NULL!	#NULL!	#NULL!	Single	Bachelor's Degree (e.g., BA, BS)	$15,000 to $24,999	Disagree	Agree	Somewhat agree	Agree	Agree	Agree	Strongly agree	Strongly agree	Strongly agree	Strongly agree	Strongly disagree	Strongly disagree	Strongly disagree	Strongly disagree	Strongly disagree	Strongly disagree	Strongly disagree	Strongly agree	Strongly agree	Strongly disagree	Strongly agree	Strongly agree	Agree	Somewhat agree	Disagree	Somewhat agree	Neither agree nor disagree	Somewhat agree	Disagree	Disagree	Somewhat disagree	Disagree	Disagree	Cancer	Agree	Strongly agree	Strongly agree
64	Female	#NULL!	#NULL!	White (non-Hispanic)	#NULL!	#NULL!	#NULL!	#NULL!	#NULL!	Divorced	Bachelor's Degree (e.g., BA, BS)	$100,000 to $149,999	Somewhat disagree	Somewhat disagree	Neither agree nor disagree	Somewhat disagree	Somewhat disagree	Agree	Neither agree nor disagree	Somewhat disagree	Somewhat agree	Agree	Disagree	Strongly disagree	Neither agree nor disagree	Neither agree nor disagree	Disagree	Neither agree nor disagree	Disagree	Strongly agree	Strongly agree	Strongly disagree	Strongly agree	Agree	Somewhat agree	Somewhat disagree	Strongly disagree	Agree	Disagree	Somewhat agree	Disagree	Disagree	Strongly disagree	Strongly disagree	Strongly disagree	Cancer	Strongly agree	Strongly agree	Strongly agree
52	Male	#NULL!	#NULL!	White (non-Hispanic)	#NULL!	#NULL!	#NULL!	#NULL!	#NULL!	Single	Master's Degree (e.g., MA, MS, MEd, MSW, MBA)	under $15,000	Neither agree nor disagree	Disagree	Neither agree nor disagree	Neither agree nor disagree	Neither agree nor disagree	Agree	Strongly agree	Agree	Agree	Agree	Strongly disagree	Strongly disagree	Strongly disagree	Strongly disagree	Strongly disagree	Strongly disagree	Strongly disagree	Strongly disagree	Strongly disagree	Strongly disagree	Strongly disagree	Strongly disagree	Neither agree nor disagree	Neither agree nor disagree	Somewhat disagree	Neither agree nor disagree	Somewhat agree	Somewhat disagree	Somewhat disagree	Somewhat disagree	Strongly disagree	Strongly disagree	Somewhat agree	Cancer	Strongly agree	Strongly agree	Strongly agree
37	Male	#NULL!	#NULL!	White (non-Hispanic)	#NULL!	#NULL!	#NULL!	#NULL!	#NULL!	Married with Children	Master's Degree (e.g., MA, MS, MEd, MSW, MBA)	$75,000 to $99,999	Neither agree nor disagree	Disagree	Disagree	Somewhat disagree	Disagree	Somewhat disagree	Disagree	Somewhat disagree	Neither agree nor disagree	Somewhat agree	Strongly disagree	Disagree	Disagree	Strongly disagree	Disagree	Strongly disagree	Disagree	Agree	Somewhat agree	Disagree	Somewhat agree	Strongly agree	Somewhat agree	Somewhat agree	Neither agree nor disagree	Agree	Neither agree nor disagree	Somewhat disagree	Neither agree nor disagree	Neither agree nor disagree	Agree	Disagree	Strongly disagree	Cancer	Somewhat agree	Agree	Somewhat agree
56	Male	#NULL!	#NULL!	White (non-Hispanic)	#NULL!	#NULL!	#NULL!	#NULL!	#NULL!	Divorced	High school graduate/GED	$25,000 to $34,999	Agree	Strongly disagree	Neither agree nor disagree	Strongly disagree	Strongly disagree	Somewhat disagree	Somewhat disagree	Somewhat disagree	Somewhat disagree	Somewhat agree	Somewhat disagree	Disagree	Neither agree nor disagree	Somewhat agree	Neither agree nor disagree	Neither agree nor disagree	Somewhat agree	Strongly disagree	Strongly disagree	Somewhat agree	Disagree	Disagree	Strongly disagree	Strongly disagree	Strongly disagree	Strongly disagree	Strongly disagree	Strongly disagree	Strongly disagree	Strongly disagree	Strongly disagree	Strongly disagree	Strongly disagree	Cancer	Strongly disagree	Strongly disagree	Strongly disagree
25	Male	#NULL!	Hispanic/Latino	#NULL!	#NULL!	#NULL!	#NULL!	#NULL!	#NULL!	Single	Bachelor's Degree (e.g., BA, BS)	$150,000 to $199,999	Agree	Agree	Somewhat agree	Somewhat agree	Somewhat agree	Somewhat agree	Somewhat agree	Strongly agree	Somewhat agree	Agree	Somewhat agree	Agree	Agree	Agree	Agree	Strongly agree	Agree	Somewhat agree	Somewhat agree	Disagree	Strongly agree	Neither agree nor disagree	Agree	Agree	Somewhat agree	Somewhat agree	Strongly agree	Somewhat agree	Somewhat agree	Agree	Somewhat agree	Strongly agree	Agree	Cancer	Strongly agree	Agree	Somewhat agree
44	Female	#NULL!	#NULL!	White (non-Hispanic)	#NULL!	#NULL!	#NULL!	#NULL!	#NULL!	Single	High school graduate/GED	under $15,000	Neither agree nor disagree	Disagree	Disagree	Disagree	Somewhat agree	Agree	Somewhat disagree	Agree	Somewhat agree	Agree	Disagree	Strongly disagree	Neither agree nor disagree	Somewhat disagree	Somewhat disagree	Neither agree nor disagree	Somewhat disagree	Strongly agree	Strongly agree	Strongly disagree	Strongly agree	Agree	Somewhat disagree	Somewhat disagree	Disagree	Somewhat agree	Disagree	Agree	Neither agree nor disagree	Disagree	Somewhat agree	Somewhat disagree	Somewhat disagree	Cancer	Strongly agree	Strongly agree	Strongly agree
52	Male	#NULL!	#NULL!	White (non-Hispanic)	#NULL!	#NULL!	#NULL!	#NULL!	#NULL!	Married with Children	Bachelor's Degree (e.g., BA, BS)	$200,000 and over	Somewhat agree	Disagree	Disagree	Disagree	Disagree	Somewhat agree	Somewhat disagree	Disagree	Somewhat disagree	Agree	Strongly disagree	Strongly disagree	Strongly disagree	Neither agree nor disagree	Neither agree nor disagree	Disagree	Strongly disagree	Disagree	Disagree	Somewhat agree	Disagree	Disagree	Agree	Somewhat disagree	Neither agree nor disagree	Agree	Agree	Agree	Strongly disagree	Strongly disagree	Strongly disagree	Strongly disagree	Strongly disagree	Cancer	Strongly disagree	Strongly disagree	Strongly disagree
35	Female	#NULL!	#NULL!	White (non-Hispanic)	#NULL!	#NULL!	#NULL!	#NULL!	#NULL!	Married with Children	Bachelor's Degree (e.g., BA, BS)	$50,000 to $74,999	Agree	Somewhat agree	Neither agree nor disagree	Strongly agree	Agree	Strongly agree	Agree	Disagree	Somewhat agree	Agree	Somewhat agree	Somewhat agree	Agree	Somewhat agree	Agree	Somewhat agree	Somewhat disagree	Agree	Somewhat agree	Agree	Somewhat agree	Agree	Somewhat agree	Somewhat agree	Agree	Agree	Somewhat agree	Agree	Agree	Somewhat agree	Strongly agree	Agree	Agree	Cancer	Strongly agree	Agree	Strongly agree
47	Male	#NULL!	#NULL!	White (non-Hispanic)	#NULL!	#NULL!	#NULL!	#NULL!	#NULL!	Single	Bachelor's Degree (e.g., BA, BS)	$75,000 to $99,999	Disagree	Strongly disagree	Strongly disagree	Disagree	Disagree	Agree	Strongly disagree	Somewhat agree	Somewhat agree	Strongly agree	Strongly disagree	Strongly disagree	Strongly disagree	Strongly disagree	Strongly disagree	Strongly disagree	Strongly disagree	Disagree	Strongly disagree	Agree	Disagree	Strongly disagree	Somewhat disagree	Somewhat agree	Somewhat agree	Agree	Agree	Somewhat agree	Disagree	Somewhat disagree	Disagree	Strongly disagree	Strongly disagree	Cancer	Strongly agree	Strongly agree	Strongly agree
48	Female	#NULL!	#NULL!	White (non-Hispanic)	#NULL!	#NULL!	#NULL!	#NULL!	#NULL!	Married with Children	Master's Degree (e.g., MA, MS, MEd, MSW, MBA)	$50,000 to $74,999	Neither agree nor disagree	Somewhat agree	Somewhat agree	Agree	Neither agree nor disagree	Agree	Neither agree nor disagree	Somewhat agree	Neither agree nor disagree	Agree	Agree	Somewhat agree	Neither agree nor disagree	Somewhat agree	Somewhat agree	Agree	Neither agree nor disagree	Agree	Somewhat agree	Neither agree nor disagree	Agree	Neither agree nor disagree	Somewhat agree	Neither agree nor disagree	Agree	Neither agree nor disagree	Agree	Neither agree nor disagree	Neither agree nor disagree	Somewhat agree	Neither agree nor disagree	Agree	Agree	Cancer	Somewhat agree	Agree	Neither agree nor disagree
49	Female	#NULL!	#NULL!	White (non-Hispanic)	#NULL!	#NULL!	#NULL!	#NULL!	#NULL!	Married with Children	Bachelor's Degree (e.g., BA, BS)	$35,000 to $49,999	Neither agree nor disagree	Neither agree nor disagree	Neither agree nor disagree	Neither agree nor disagree	Somewhat agree	Somewhat agree	Somewhat agree	Agree	Strongly agree	Neither agree nor disagree	Agree	Agree	Strongly agree	Strongly agree	Strongly agree	Strongly disagree	Agree	Agree	Agree	Somewhat disagree	Agree	Somewhat agree	Agree	Agree	Strongly agree	Somewhat agree	Somewhat agree	Neither agree nor disagree	Agree	Neither agree nor disagree	Neither agree nor disagree	Somewhat agree	Neither agree nor disagree	Cancer	Agree	Agree	Neither agree nor disagree
41	Female	#NULL!	#NULL!	White (non-Hispanic)	#NULL!	#NULL!	#NULL!	#NULL!	#NULL!	Divorced	Bachelor's Degree (e.g., BA, BS)	$75,000 to $99,999	Neither agree nor disagree	Somewhat agree	Neither agree nor disagree	Neither agree nor disagree	Neither agree nor disagree	Somewhat agree	Neither agree nor disagree	Neither agree nor disagree	Somewhat agree	Somewhat agree	Disagree	Strongly disagree	Disagree	Disagree	Disagree	Neither agree nor disagree	Somewhat disagree	Somewhat agree	Somewhat agree	Disagree	Agree	Agree	Neither agree nor disagree	Somewhat agree	Somewhat disagree	Somewhat disagree	Somewhat agree	Somewhat disagree	Neither agree nor disagree	Neither agree nor disagree	Disagree	Disagree	Disagree	Cancer	Neither agree nor disagree	Agree	Agree
47	Female	#NULL!	#NULL!	White (non-Hispanic)	#NULL!	#NULL!	#NULL!	#NULL!	#NULL!	Married without Children	Bachelor's Degree (e.g., BA, BS)	$100,000 to $149,999	Somewhat disagree	Somewhat agree	Agree	Neither agree nor disagree	Somewhat agree	Neither agree nor disagree	Somewhat disagree	Neither agree nor disagree	Neither agree nor disagree	Somewhat agree	Somewhat disagree	Somewhat disagree	Neither agree nor disagree	Somewhat agree	Somewhat disagree	Neither agree nor disagree	Neither agree nor disagree	Disagree	Disagree	Agree	Disagree	Disagree	Disagree	Somewhat disagree	Disagree	Somewhat disagree	Somewhat disagree	Somewhat disagree	Neither agree nor disagree	Somewhat agree	Somewhat disagree	Disagree	Disagree	Cancer	Neither agree nor disagree	Somewhat agree	Neither agree nor disagree
24	Female	#NULL!	#NULL!	White (non-Hispanic)	#NULL!	#NULL!	#NULL!	#NULL!	#NULL!	Single	Bachelor's Degree (e.g., BA, BS)	$50,000 to $74,999	Strongly agree	Strongly disagree	Strongly disagree	Strongly disagree	Strongly disagree	Strongly disagree	Strongly disagree	Strongly disagree	Strongly disagree	Strongly disagree	Neither agree nor disagree	Neither agree nor disagree	Agree	Agree	Agree	Agree	Agree	Strongly disagree	Strongly disagree	Strongly disagree	Strongly disagree	Strongly disagree	Strongly disagree	Strongly disagree	Strongly disagree	Strongly disagree	Strongly disagree	Strongly disagree	Somewhat agree	Somewhat agree	Strongly disagree	Strongly disagree	Strongly disagree	Cancer	Strongly disagree	Strongly disagree	Strongly disagree
35	Male	#NULL!	#NULL!	White (non-Hispanic)	#NULL!	#NULL!	#NULL!	#NULL!	#NULL!	Married with Children	High school graduate/GED	under $15,000	Neither agree nor disagree	Disagree	Strongly disagree	Somewhat disagree	Somewhat disagree	Somewhat disagree	Neither agree nor disagree	Strongly agree	Neither agree nor disagree	Disagree	Agree	Disagree	Strongly agree	Strongly agree	Somewhat disagree	Somewhat disagree	Disagree	Neither agree nor disagree	Strongly disagree	Somewhat agree	Strongly disagree	Agree	Somewhat agree	Somewhat agree	Agree	Strongly disagree	Somewhat disagree	Neither agree nor disagree	Neither agree nor disagree	Somewhat disagree	Strongly disagree	Somewhat agree	Disagree	Cancer	Somewhat disagree	Agree	Somewhat agree
51	Male	#NULL!	#NULL!	White (non-Hispanic)	#NULL!	#NULL!	#NULL!	#NULL!	#NULL!	Married with Children	Bachelor's Degree (e.g., BA, BS)	$50,000 to $74,999	Agree	Agree	Somewhat agree	Somewhat agree	Disagree	Agree	Somewhat disagree	Disagree	Disagree	Neither agree nor disagree	Disagree	Disagree	Disagree	Disagree	Disagree	Strongly disagree	Disagree	Somewhat agree	Somewhat agree	Somewhat agree	Somewhat agree	Neither agree nor disagree	Somewhat agree	Somewhat agree	Somewhat disagree	Strongly agree	Somewhat disagree	Somewhat agree	Disagree	Disagree	Somewhat agree	Strongly disagree	Somewhat agree	Cancer	Agree	Strongly agree	Strongly agree
38	Female	#NULL!	#NULL!	White (non-Hispanic)	#NULL!	#NULL!	#NULL!	#NULL!	#NULL!	Married with Children	Bachelor's Degree (e.g., BA, BS)	$50,000 to $74,999	Strongly agree	Agree	Agree	Disagree	Agree	Agree	Agree	Strongly agree	Disagree	Agree	Agree	Somewhat disagree	Agree	Strongly agree	Somewhat agree	Agree	Strongly agree	Agree	Strongly agree	Somewhat disagree	Somewhat agree	Strongly agree	Somewhat agree	Strongly agree	Agree	Agree	Strongly agree	Disagree	Agree	Agree	Somewhat disagree	Agree	Somewhat agree	Cancer	Agree	Strongly agree	Agree
37	Female	#NULL!	#NULL!	White (non-Hispanic)	#NULL!	#NULL!	#NULL!	#NULL!	#NULL!	Married with Children	Master's Degree (e.g., MA, MS, MEd, MSW, MBA)	$35,000 to $49,999	Somewhat agree	Somewhat agree	Somewhat agree	Neither agree nor disagree	Agree	Somewhat agree	Somewhat agree	Neither agree nor disagree	Somewhat agree	Somewhat agree	Somewhat agree	Somewhat agree	Somewhat agree	Neither agree nor disagree	Neither agree nor disagree	Somewhat agree	Somewhat agree	Neither agree nor disagree	Somewhat agree	Somewhat agree	Somewhat agree	Somewhat agree	Neither agree nor disagree	Agree	Agree	Agree	Neither agree nor disagree	Agree	Somewhat agree	Somewhat agree	Somewhat agree	Agree	Somewhat agree	Cancer	Somewhat agree	Somewhat disagree	Somewhat agree
30	Male	#NULL!	#NULL!	#NULL!	#NULL!	#NULL!	#NULL!	Asian or Asian American	#NULL!	Married without Children	Bachelor's Degree (e.g., BA, BS)	$100,000 to $149,999	Somewhat disagree	Somewhat disagree	Somewhat disagree	Somewhat agree	Somewhat disagree	Somewhat agree	Somewhat agree	Somewhat disagree	Somewhat agree	Agree	Disagree	Strongly disagree	Neither agree nor disagree	Disagree	Somewhat disagree	Somewhat disagree	Disagree	Disagree	Strongly disagree	Somewhat disagree	Disagree	Disagree	Neither agree nor disagree	Neither agree nor disagree	Neither agree nor disagree	Neither agree nor disagree	Neither agree nor disagree	Neither agree nor disagree	Somewhat disagree	Neither agree nor disagree	Somewhat agree	Disagree	Somewhat disagree	Cancer	Agree	Agree	Agree
38	Male	#NULL!	#NULL!	White (non-Hispanic)	#NULL!	#NULL!	#NULL!	#NULL!	#NULL!	Married with Children	Bachelor's Degree (e.g., BA, BS)	$100,000 to $149,999	Somewhat agree	Agree	Somewhat agree	Somewhat disagree	Neither agree nor disagree	Agree	Agree	Agree	Agree	Agree	Strongly disagree	Strongly disagree	Disagree	Disagree	Disagree	Disagree	Disagree	Somewhat agree	Somewhat agree	Somewhat disagree	Somewhat agree	Agree	Disagree	Agree	Agree	Somewhat agree	Somewhat agree	Somewhat agree	Disagree	Disagree	Disagree	Disagree	Somewhat disagree	Cancer	Somewhat agree	Agree	Agree
53	Male	#NULL!	#NULL!	White (non-Hispanic)	#NULL!	#NULL!	#NULL!	#NULL!	#NULL!	Married with Children	Some college, technical school, or associate's Degree	$50,000 to $74,999	Agree	Disagree	Neither agree nor disagree	Neither agree nor disagree	Disagree	Disagree	Disagree	Disagree	Somewhat disagree	Agree	Strongly disagree	Strongly disagree	Neither agree nor disagree	Disagree	Disagree	Strongly disagree	Somewhat disagree	Disagree	Disagree	Agree	Disagree	Disagree	Disagree	Somewhat agree	Neither agree nor disagree	Somewhat agree	Agree	Neither agree nor disagree	Disagree	Disagree	Strongly disagree	Disagree	Strongly disagree	Cancer	Disagree	Disagree	Disagree
36	Male	#NULL!	#NULL!	White (non-Hispanic)	#NULL!	#NULL!	#NULL!	#NULL!	#NULL!	Single	Professional Degree or doctoral degree (e.g., MD, JD, PhD, EdD)	$100,000 to $149,999	Agree	Agree	Agree	Agree	Agree	Agree	Agree	Strongly agree	Strongly agree	Strongly agree	Strongly disagree	Strongly disagree	Strongly disagree	Strongly disagree	Strongly disagree	Strongly disagree	Strongly disagree	Strongly agree	Strongly agree	Strongly disagree	Strongly agree	Strongly agree	Agree	Strongly agree	Agree	Agree	Somewhat agree	Somewhat agree	Disagree	Strongly disagree	Agree	Somewhat agree	Somewhat disagree	Cancer	Strongly agree	Strongly agree	Strongly agree
37	Female	#NULL!	#NULL!	White (non-Hispanic)	#NULL!	#NULL!	#NULL!	#NULL!	#NULL!	Married with Children	Bachelor's Degree (e.g., BA, BS)	$50,000 to $74,999	Agree	Agree	Somewhat agree	Somewhat agree	Somewhat agree	Somewhat agree	Agree	Somewhat agree	Somewhat agree	Somewhat agree	Somewhat agree	Somewhat agree	Somewhat agree	Agree	Agree	Agree	Agree	Somewhat agree	Somewhat agree	Somewhat agree	Somewhat agree	Somewhat agree	Somewhat agree	Somewhat agree	Agree	Somewhat agree	Somewhat agree	Agree	Agree	Somewhat agree	Agree	Somewhat agree	Somewhat agree	COVID-19	Somewhat agree	Agree	Somewhat agree
30	Male	#NULL!	#NULL!	White (non-Hispanic)	#NULL!	#NULL!	#NULL!	#NULL!	#NULL!	Single	Bachelor's Degree (e.g., BA, BS)	$15,000 to $24,999	Agree	Disagree	Disagree	Somewhat agree	Neither agree nor disagree	Somewhat agree	Disagree	Neither agree nor disagree	Somewhat agree	Somewhat agree	Disagree	Disagree	Strongly disagree	Disagree	Disagree	Disagree	Disagree	Agree	Agree	Disagree	Agree	Agree	Disagree	Disagree	Disagree	Disagree	Disagree	Somewhat disagree	Disagree	Somewhat disagree	Disagree	Strongly disagree	Strongly disagree	Cancer	Somewhat disagree	Somewhat agree	Neither agree nor disagree
56	Male	#NULL!	#NULL!	White (non-Hispanic)	#NULL!	#NULL!	#NULL!	#NULL!	#NULL!	Single	Bachelor's Degree (e.g., BA, BS)	$35,000 to $49,999	Neither agree nor disagree	Agree	Neither agree nor disagree	Somewhat agree	Somewhat agree	Strongly agree	Neither agree nor disagree	Somewhat agree	Agree	Strongly agree	Strongly disagree	Strongly disagree	Strongly disagree	Strongly disagree	Strongly disagree	Strongly disagree	Strongly disagree	Agree	Agree	Disagree	Agree	Strongly agree	Agree	Agree	Somewhat agree	Agree	Somewhat agree	Somewhat agree	Disagree	Somewhat disagree	Neither agree nor disagree	Somewhat disagree	Somewhat disagree	Cancer	Agree	Agree	Agree
33	Male	#NULL!	#NULL!	White (non-Hispanic)	#NULL!	#NULL!	#NULL!	#NULL!	#NULL!	Single	Some college, technical school, or associate's Degree	under $15,000	Strongly disagree	Somewhat agree	Strongly agree	Somewhat agree	Somewhat agree	Somewhat agree	Agree	Neither agree nor disagree	Somewhat agree	Strongly agree	Strongly disagree	Strongly disagree	Strongly disagree	Strongly disagree	Strongly disagree	Strongly disagree	Strongly disagree	Strongly agree	Strongly agree	Strongly agree	Agree	Strongly agree	Neither agree nor disagree	Neither agree nor disagree	Somewhat agree	Agree	Agree	Strongly agree	Disagree	Disagree	Strongly disagree	Somewhat disagree	Disagree	Cancer	Disagree	Disagree	Disagree
48	Male	#NULL!	#NULL!	White (non-Hispanic)	#NULL!	#NULL!	#NULL!	#NULL!	#NULL!	Married with Children	Master's Degree (e.g., MA, MS, MEd, MSW, MBA)	$75,000 to $99,999	Agree	Neither agree nor disagree	Somewhat agree	Agree	Agree	Agree	Strongly agree	Neither agree nor disagree	Somewhat agree	Agree	Somewhat agree	Neither agree nor disagree	Agree	Strongly agree	Neither agree nor disagree	Somewhat agree	Strongly agree	Somewhat agree	Agree	Agree	Agree	Strongly agree	Agree	Somewhat agree	Strongly agree	Agree	Neither agree nor disagree	Agree	Agree	Somewhat agree	Neither agree nor disagree	Agree	Strongly agree	Cancer	Agree	Agree	Somewhat agree
31	Female	#NULL!	#NULL!	White (non-Hispanic)	#NULL!	#NULL!	#NULL!	Asian or Asian American	#NULL!	Married without Children	Professional Degree or doctoral degree (e.g., MD, JD, PhD, EdD)	$100,000 to $149,999	Neither agree nor disagree	Disagree	Neither agree nor disagree	Disagree	Disagree	Somewhat disagree	Somewhat agree	Disagree	Disagree	Agree	Disagree	Disagree	Disagree	Disagree	Somewhat disagree	Disagree	Somewhat disagree	Neither agree nor disagree	Neither agree nor disagree	Neither agree nor disagree	Neither agree nor disagree	Neither agree nor disagree	Somewhat agree	Neither agree nor disagree	Neither agree nor disagree	Agree	Agree	Disagree	Neither agree nor disagree	Neither agree nor disagree	Disagree	Disagree	Neither agree nor disagree	Cancer	Somewhat disagree	Neither agree nor disagree	Neither agree nor disagree
29	Female	#NULL!	Hispanic/Latino	#NULL!	#NULL!	#NULL!	#NULL!	#NULL!	#NULL!	Married with Children	Bachelor's Degree (e.g., BA, BS)	$50,000 to $74,999	Strongly agree	Agree	Strongly agree	Agree	Somewhat agree	Strongly agree	Strongly agree	Agree	Strongly agree	Strongly agree	Disagree	Disagree	Strongly disagree	Disagree	Somewhat disagree	Neither agree nor disagree	Strongly disagree	Somewhat agree	Somewhat agree	Strongly disagree	Disagree	Disagree	Strongly agree	Strongly agree	Strongly agree	Strongly agree	Agree	Strongly agree	Strongly agree	Strongly agree	Agree	Somewhat agree	Agree	Cancer	Strongly agree	Agree	Strongly agree
35	Male	#NULL!	#NULL!	White (non-Hispanic)	#NULL!	#NULL!	#NULL!	#NULL!	#NULL!	Single	Bachelor's Degree (e.g., BA, BS)	$75,000 to $99,999	Agree	Strongly disagree	Neither agree nor disagree	Disagree	Strongly disagree	Agree	Strongly agree	Strongly disagree	Strongly agree	Strongly agree	Strongly disagree	Strongly disagree	Strongly disagree	Strongly disagree	Strongly disagree	Strongly disagree	Strongly disagree	Agree	Agree	Strongly disagree	Agree	Strongly agree	Disagree	Agree	Agree	Strongly agree	Strongly agree	Strongly agree	Neither agree nor disagree	Disagree	Somewhat agree	Somewhat agree	Somewhat agree	Cancer	Strongly agree	Strongly agree	Strongly agree
30	Male	#NULL!	#NULL!	White (non-Hispanic)	#NULL!	#NULL!	#NULL!	#NULL!	#NULL!	Married with Children	Bachelor's Degree (e.g., BA, BS)	$25,000 to $34,999	Somewhat agree	Disagree	Somewhat disagree	Neither agree nor disagree	Strongly disagree	Disagree	Somewhat disagree	Disagree	Agree	Somewhat agree	Somewhat agree	Agree	Somewhat disagree	Agree	Agree	Strongly agree	Disagree	Somewhat agree	Disagree	Strongly agree	Somewhat disagree	Disagree	Somewhat agree	Disagree	Strongly disagree	Strongly agree	Somewhat agree	Agree	Somewhat agree	Somewhat disagree	Strongly agree	Somewhat agree	Somewhat disagree	Cancer	Agree	Agree	Somewhat disagree
43	Male	#NULL!	#NULL!	#NULL!	#NULL!	#NULL!	#NULL!	#NULL!	Prefer not to answer	Prefer not to answer	Master's Degree (e.g., MA, MS, MEd, MSW, MBA)	$50,000 to $74,999	Somewhat agree	Neither agree nor disagree	Neither agree nor disagree	Somewhat disagree	Somewhat disagree	Somewhat agree	Neither agree nor disagree	Neither agree nor disagree	Somewhat agree	Somewhat agree	Somewhat disagree	Strongly disagree	Neither agree nor disagree	Neither agree nor disagree	Neither agree nor disagree	Neither agree nor disagree	Neither agree nor disagree	Neither agree nor disagree	Neither agree nor disagree	Neither agree nor disagree	Neither agree nor disagree	Somewhat agree	Neither agree nor disagree	Somewhat disagree	Somewhat disagree	Neither agree nor disagree	Neither agree nor disagree	Somewhat disagree	Disagree	Disagree	Somewhat disagree	Neither agree nor disagree	Disagree	Cancer	Somewhat agree	Agree	Somewhat agree
64	Female	#NULL!	#NULL!	White (non-Hispanic)	#NULL!	#NULL!	#NULL!	#NULL!	#NULL!	Divorced	Some college, technical school, or associate's Degree	$25,000 to $34,999	Somewhat disagree	Somewhat disagree	Somewhat disagree	Somewhat disagree	Disagree	Agree	Somewhat agree	Somewhat agree	Somewhat agree	Agree	Disagree	Disagree	Disagree	Disagree	Disagree	Disagree	Disagree	Agree	Agree	Disagree	Agree	Agree	Somewhat agree	Somewhat agree	Agree	Somewhat agree	Somewhat agree	Neither agree nor disagree	Neither agree nor disagree	Somewhat agree	Somewhat agree	Neither agree nor disagree	Somewhat agree	Cancer	Agree	Agree	Agree
65	Female	#NULL!	#NULL!	White (non-Hispanic)	#NULL!	#NULL!	#NULL!	#NULL!	#NULL!	Married with Children	Bachelor's Degree (e.g., BA, BS)	$35,000 to $49,999	Disagree	Strongly agree	Agree	Agree	Agree	Strongly agree	Agree	Agree	Strongly agree	Strongly agree	Strongly disagree	Strongly disagree	Strongly disagree	Strongly disagree	Strongly disagree	Strongly disagree	Strongly disagree	Strongly agree	Strongly agree	Strongly disagree	Strongly agree	Strongly agree	Neither agree nor disagree	Somewhat disagree	Neither agree nor disagree	Agree	Agree	Somewhat agree	Strongly disagree	Strongly disagree	Disagree	Disagree	Strongly disagree	Cancer	Agree	Strongly agree	Strongly agree
67	Male	#NULL!	#NULL!	White (non-Hispanic)	#NULL!	#NULL!	#NULL!	Asian or Asian American	#NULL!	Married with Children	Bachelor's Degree (e.g., BA, BS)	$75,000 to $99,999	Neither agree nor disagree	Somewhat agree	Neither agree nor disagree	Disagree	Disagree	Somewhat agree	Agree	Somewhat disagree	Somewhat agree	Somewhat agree	Disagree	Disagree	Disagree	Disagree	Disagree	Disagree	Disagree	Agree	Agree	Disagree	Agree	Agree	Agree	Agree	Agree	Agree	Agree	Disagree	Neither agree nor disagree	Disagree	Disagree	Disagree	Disagree	Cancer	Somewhat disagree	Somewhat agree	Somewhat disagree
35	Female	#NULL!	#NULL!	White (non-Hispanic)	#NULL!	#NULL!	#NULL!	#NULL!	#NULL!	Married with Children	Bachelor's Degree (e.g., BA, BS)	$25,000 to $34,999	Agree	Somewhat agree	Neither agree nor disagree	Somewhat agree	Somewhat disagree	Somewhat agree	Neither agree nor disagree	Somewhat agree	Somewhat agree	Somewhat agree	Somewhat agree	Neither agree nor disagree	Neither agree nor disagree	Somewhat agree	Somewhat agree	Somewhat agree	Somewhat agree	Agree	Agree	Somewhat agree	Neither agree nor disagree	Somewhat agree	Somewhat agree	Somewhat agree	Somewhat agree	Neither agree nor disagree	Agree	Neither agree nor disagree	Somewhat agree	Agree	Somewhat agree	Agree	Somewhat agree	Cancer	Agree	Agree	Strongly agree
62	Female	#NULL!	#NULL!	White (non-Hispanic)	#NULL!	#NULL!	#NULL!	#NULL!	#NULL!	Married with Children	Master's Degree (e.g., MA, MS, MEd, MSW, MBA)	$75,000 to $99,999	Agree	Agree	Neither agree nor disagree	Somewhat agree	Agree	Agree	Somewhat agree	Neither agree nor disagree	Somewhat agree	Agree	Agree	Neither agree nor disagree	Somewhat agree	Agree	Somewhat agree	Strongly agree	Neither agree nor disagree	Agree	Neither agree nor disagree	Somewhat agree	Strongly agree	Agree	Agree	Neither agree nor disagree	Strongly agree	Agree	Strongly agree	Neither agree nor disagree	Agree	Neither agree nor disagree	Agree	Strongly agree	Strongly agree	Cancer	Strongly agree	Somewhat agree	Agree
37	Male	#NULL!	#NULL!	White (non-Hispanic)	#NULL!	#NULL!	#NULL!	#NULL!	#NULL!	Married with Children	Some college, technical school, or associate's Degree	$35,000 to $49,999	Somewhat agree	Agree	Somewhat agree	Agree	Somewhat agree	Somewhat agree	Agree	Somewhat agree	Agree	Somewhat agree	Agree	Somewhat agree	Agree	Somewhat agree	Agree	Somewhat agree	Somewhat agree	Agree	Somewhat agree	Somewhat agree	Somewhat agree	Agree	Somewhat agree	Agree	Agree	Somewhat agree	Agree	Somewhat agree	Somewhat agree	Agree	Agree	Somewhat agree	Agree	Cancer	Somewhat agree	Agree	Agree
34	Female	#NULL!	#NULL!	White (non-Hispanic)	#NULL!	#NULL!	#NULL!	#NULL!	#NULL!	Married with Children	Master's Degree (e.g., MA, MS, MEd, MSW, MBA)	$100,000 to $149,999	Agree	Agree	Agree	Agree	Agree	Agree	Agree	Neither agree nor disagree	Neither agree nor disagree	Somewhat agree	Agree	Agree	Agree	Agree	Agree	Agree	Agree	Agree	Agree	Agree	Agree	Agree	Agree	Agree	Agree	Agree	Agree	Agree	Agree	Agree	Agree	Agree	Somewhat agree	Cancer	Agree	Agree	Agree
29	Female	African American/Black	Hispanic/Latino	White (non-Hispanic)	#NULL!	Native American	Native Hawaiian or Pacific Islander	Asian or Asian American	Prefer not to answer	Married with Children	Master's Degree (e.g., MA, MS, MEd, MSW, MBA)	$75,000 to $99,999	Strongly agree	Strongly disagree	Strongly agree	Strongly agree	Strongly agree	Strongly agree	Strongly agree	Strongly agree	Strongly agree	Strongly agree	Strongly agree	Strongly agree	Strongly agree	Strongly agree	Strongly agree	Strongly agree	Strongly agree	Strongly agree	Strongly agree	Strongly disagree	Strongly agree	Strongly agree	Strongly agree	Strongly agree	Strongly agree	Strongly agree	Strongly agree	Strongly agree	Strongly agree	Strongly agree	Strongly agree	Strongly agree	Strongly agree	COVID-19	Strongly agree	Agree	Strongly agree
66	Male	#NULL!	#NULL!	White (non-Hispanic)	#NULL!	#NULL!	#NULL!	#NULL!	#NULL!	Single	Some college, technical school, or associate's Degree	$15,000 to $24,999	Disagree	Strongly agree	Somewhat disagree	Neither agree nor disagree	Disagree	Strongly agree	Strongly agree	Somewhat agree	Strongly agree	Strongly agree	Strongly disagree	Strongly disagree	Strongly disagree	Strongly disagree	Strongly disagree	Strongly disagree	Strongly disagree	Disagree	Disagree	Agree	Strongly disagree	Disagree	Neither agree nor disagree	Neither agree nor disagree	Somewhat agree	Somewhat agree	Somewhat agree	Neither agree nor disagree	Neither agree nor disagree	Neither agree nor disagree	Strongly disagree	Disagree	Disagree	Cancer	Somewhat agree	Somewhat agree	Somewhat agree
32	Male	#NULL!	#NULL!	White (non-Hispanic)	#NULL!	#NULL!	#NULL!	#NULL!	#NULL!	Single	Some college, technical school, or associate's Degree	$15,000 to $24,999	Agree	Disagree	Disagree	Disagree	Disagree	Somewhat disagree	Somewhat agree	Agree	Somewhat agree	Strongly agree	Strongly disagree	Strongly disagree	Strongly disagree	Strongly disagree	Strongly disagree	Strongly disagree	Strongly disagree	Strongly agree	Agree	Strongly disagree	Agree	Somewhat agree	Neither agree nor disagree	Disagree	Neither agree nor disagree	Somewhat agree	Somewhat agree	Neither agree nor disagree	Somewhat disagree	Neither agree nor disagree	Neither agree nor disagree	Disagree	Disagree	Cancer	Somewhat agree	Neither agree nor disagree	Somewhat disagree
32	Male	#NULL!	#NULL!	White (non-Hispanic)	#NULL!	#NULL!	#NULL!	#NULL!	#NULL!	Married with Children	Bachelor's Degree (e.g., BA, BS)	$25,000 to $34,999	Agree	Agree	Agree	Agree	Agree	Agree	Agree	Agree	Agree	Agree	Agree	Agree	Agree	Agree	Agree	Agree	Agree	Agree	Agree	Disagree	Agree	Agree	Agree	Agree	Agree	Agree	Agree	Agree	Agree	Agree	Agree	Agree	Agree	Cancer	Agree	Agree	Agree
49	Female	African American/Black	#NULL!	#NULL!	#NULL!	#NULL!	#NULL!	#NULL!	#NULL!	Single	Bachelor's Degree (e.g., BA, BS)	$25,000 to $34,999	Agree	Disagree	Agree	Agree	Disagree	Strongly agree	Strongly agree	Strongly agree	Strongly agree	Strongly agree	Disagree	Strongly disagree	Disagree	Disagree	Strongly disagree	Disagree	Disagree	Agree	Agree	Strongly disagree	Agree	Agree	Somewhat agree	Agree	Agree	Agree	Agree	Somewhat agree	Somewhat disagree	Agree	Somewhat agree	Somewhat agree	Agree	Cancer	Somewhat agree	Strongly agree	Somewhat agree
36	Female	#NULL!	#NULL!	White (non-Hispanic)	#NULL!	#NULL!	#NULL!	#NULL!	#NULL!	Married with Children	Master's Degree (e.g., MA, MS, MEd, MSW, MBA)	$50,000 to $74,999	Somewhat agree	Somewhat agree	Neither agree nor disagree	Somewhat agree	Neither agree nor disagree	Neither agree nor disagree	Somewhat agree	Neither agree nor disagree	Somewhat agree	Neither agree nor disagree	Somewhat agree	Neither agree nor disagree	Somewhat agree	Neither agree nor disagree	Neither agree nor disagree	Neither agree nor disagree	Somewhat agree	Somewhat agree	Somewhat agree	Neither agree nor disagree	Neither agree nor disagree	Neither agree nor disagree	Somewhat agree	Neither agree nor disagree	Neither agree nor disagree	Agree	Neither agree nor disagree	Neither agree nor disagree	Somewhat agree	Somewhat agree	Neither agree nor disagree	Somewhat agree	Somewhat agree	Cancer	Somewhat agree	Somewhat agree	Agree
36	Female	#NULL!	#NULL!	White (non-Hispanic)	#NULL!	#NULL!	#NULL!	#NULL!	#NULL!	Single	Bachelor's Degree (e.g., BA, BS)	$35,000 to $49,999	Somewhat disagree	Somewhat disagree	Neither agree nor disagree	Neither agree nor disagree	Somewhat disagree	Agree	Agree	Neither agree nor disagree	Agree	Agree	Disagree	Disagree	Disagree	Disagree	Disagree	Disagree	Disagree	Disagree	Disagree	Agree	Disagree	Disagree	Neither agree nor disagree	Somewhat agree	Somewhat agree	Neither agree nor disagree	Somewhat agree	Neither agree nor disagree	Neither agree nor disagree	Neither agree nor disagree	Disagree	Disagree	Disagree	Cancer	Somewhat agree	Neither agree nor disagree	Somewhat agree
63	Male	#NULL!	#NULL!	White (non-Hispanic)	#NULL!	#NULL!	#NULL!	#NULL!	#NULL!	Single	Bachelor's Degree (e.g., BA, BS)	$35,000 to $49,999	Somewhat agree	Disagree	Disagree	Disagree	Strongly disagree	Somewhat agree	Agree	Somewhat agree	Somewhat agree	Agree	Disagree	Strongly disagree	Disagree	Disagree	Strongly disagree	Strongly disagree	Strongly disagree	Somewhat agree	Somewhat agree	Somewhat disagree	Somewhat agree	Agree	Somewhat disagree	Somewhat agree	Somewhat agree	Agree	Agree	Neither agree nor disagree	Somewhat disagree	Strongly disagree	Strongly disagree	Strongly disagree	Strongly disagree	Cancer	Somewhat agree	Somewhat agree	Agree
37	Female	African American/Black	Hispanic/Latino	#NULL!	#NULL!	#NULL!	#NULL!	#NULL!	#NULL!	Single	Bachelor's Degree (e.g., BA, BS)	$15,000 to $24,999	Somewhat agree	Disagree	Disagree	Disagree	Disagree	Somewhat agree	Neither agree nor disagree	Disagree	Somewhat disagree	Somewhat agree	Disagree	Disagree	Disagree	Disagree	Disagree	Disagree	Somewhat disagree	Somewhat agree	Somewhat agree	Disagree	Somewhat disagree	Somewhat agree	Neither agree nor disagree	Neither agree nor disagree	Disagree	Somewhat agree	Neither agree nor disagree	Somewhat agree	Neither agree nor disagree	Neither agree nor disagree	Somewhat agree	Neither agree nor disagree	Neither agree nor disagree	Cancer	Neither agree nor disagree	Agree	Agree
62	Male	#NULL!	#NULL!	White (non-Hispanic)	#NULL!	#NULL!	#NULL!	#NULL!	#NULL!	Married with Children	Master's Degree (e.g., MA, MS, MEd, MSW, MBA)	$75,000 to $99,999	Neither agree nor disagree	Somewhat agree	Somewhat agree	Agree	Strongly agree	Strongly agree	Neither agree nor disagree	Somewhat agree	Agree	Somewhat agree	Agree	Somewhat agree	Neither agree nor disagree	Agree	Somewhat agree	Somewhat agree	Agree	Agree	Somewhat agree	Somewhat agree	Somewhat agree	Agree	Somewhat agree	Somewhat agree	Strongly agree	Agree	Agree	Neither agree nor disagree	Agree	Agree	Strongly agree	Agree	Somewhat agree	Cancer	Agree	Somewhat agree	Strongly agree
55	Female	#NULL!	#NULL!	White (non-Hispanic)	#NULL!	#NULL!	#NULL!	#NULL!	#NULL!	Domestic partnership	Bachelor's Degree (e.g., BA, BS)	$35,000 to $49,999	Somewhat agree	Agree	Somewhat disagree	Disagree	Strongly disagree	Strongly disagree	Strongly disagree	Strongly disagree	Strongly disagree	Agree	Somewhat agree	Somewhat agree	Strongly agree	Strongly agree	Strongly agree	Somewhat agree	Strongly agree	Somewhat disagree	Somewhat disagree	Somewhat disagree	Somewhat agree	Neither agree nor disagree	Strongly disagree	Strongly disagree	Somewhat agree	Strongly disagree	Somewhat agree	Strongly disagree	Agree	Somewhat agree	Strongly disagree	Strongly disagree	Strongly disagree	Cancer	Somewhat disagree	Disagree	Disagree
63	Female	#NULL!	#NULL!	White (non-Hispanic)	#NULL!	#NULL!	#NULL!	#NULL!	#NULL!	Married with Children	Bachelor's Degree (e.g., BA, BS)	$100,000 to $149,999	Strongly agree	Agree	Agree	Disagree	Disagree	Agree	Disagree	Agree	Agree	Agree	Agree	Somewhat agree	Somewhat agree	Neither agree nor disagree	Strongly agree	Somewhat agree	Somewhat disagree	Agree	Agree	Somewhat disagree	Neither agree nor disagree	Somewhat agree	Agree	Agree	Somewhat agree	Somewhat agree	Somewhat agree	Agree	Agree	Agree	Agree	Somewhat agree	Agree	Cancer	Agree	Agree	Agree
41	Female	African American/Black	Hispanic/Latino	White (non-Hispanic)	Other (please specify)	Native American	Native Hawaiian or Pacific Islander	Asian or Asian American	Prefer not to answer	Married with Children	Bachelor's Degree (e.g., BA, BS)	$15,000 to $24,999	Somewhat agree	Somewhat agree	Somewhat agree	Agree	Somewhat agree	Agree	Agree	Agree	Agree	Agree	Agree	Somewhat agree	Neither agree nor disagree	Neither agree nor disagree	Neither agree nor disagree	Agree	Somewhat agree	Somewhat agree	Somewhat agree	Neither agree nor disagree	Neither agree nor disagree	Agree	Somewhat agree	Somewhat agree	Neither agree nor disagree	Somewhat agree	Somewhat agree	Somewhat agree	Somewhat agree	Somewhat agree	Somewhat agree	Somewhat agree	Somewhat agree	Cancer	Agree	Agree	Agree
32	Female	#NULL!	#NULL!	White (non-Hispanic)	#NULL!	#NULL!	#NULL!	#NULL!	#NULL!	Married with Children	Bachelor's Degree (e.g., BA, BS)	$150,000 to $199,999	Agree	Agree	Agree	Strongly agree	Agree	Agree	Somewhat agree	Agree	Agree	Agree	Agree	Agree	Strongly agree	Strongly agree	Strongly agree	Agree	Agree	Agree	Agree	Agree	Strongly agree	Strongly agree	Agree	Agree	Agree	Agree	Agree	Strongly agree	Agree	Agree	Agree	Agree	Strongly agree	Cancer	Strongly agree	Strongly agree	Agree
31	Male	#NULL!	Hispanic/Latino	#NULL!	#NULL!	#NULL!	#NULL!	#NULL!	#NULL!	Married with Children	Bachelor's Degree (e.g., BA, BS)	$50,000 to $74,999	Strongly agree	Somewhat agree	Somewhat agree	Strongly agree	Agree	Strongly agree	Somewhat agree	Strongly agree	Agree	Strongly agree	Disagree	Strongly disagree	Strongly disagree	Disagree	Disagree	Strongly disagree	Disagree	Somewhat agree	Somewhat agree	Strongly disagree	Somewhat disagree	Strongly disagree	Strongly agree	Somewhat agree	Strongly agree	Agree	Agree	Strongly agree	Strongly agree	Agree	Somewhat agree	Strongly agree	Strongly agree	Cancer	Strongly agree	Agree	Strongly agree
57	Male	#NULL!	#NULL!	White (non-Hispanic)	#NULL!	#NULL!	#NULL!	#NULL!	#NULL!	Married without Children	Bachelor's Degree (e.g., BA, BS)	$100,000 to $149,999	Agree	Disagree	Disagree	Disagree	Strongly disagree	Somewhat agree	Agree	Disagree	Somewhat agree	Strongly agree	Strongly disagree	Strongly disagree	Strongly disagree	Strongly disagree	Strongly disagree	Strongly disagree	Disagree	Disagree	Strongly agree	Somewhat agree	Somewhat disagree	Somewhat agree	Strongly agree	Strongly agree	Strongly agree	Strongly agree	Agree	Somewhat disagree	Disagree	Disagree	Strongly disagree	Disagree	Strongly disagree	Cancer	Disagree	Strongly disagree	Strongly disagree
54	Male	#NULL!	#NULL!	White (non-Hispanic)	#NULL!	#NULL!	#NULL!	#NULL!	#NULL!	Married with Children	Bachelor's Degree (e.g., BA, BS)	$75,000 to $99,999	Agree	Somewhat agree	Somewhat agree	Neither agree nor disagree	Somewhat agree	Somewhat agree	Somewhat agree	Agree	Agree	Somewhat agree	Somewhat agree	Agree	Neither agree nor disagree	Somewhat agree	Somewhat agree	Somewhat agree	Agree	Somewhat agree	Somewhat agree	Agree	Somewhat agree	Agree	Somewhat agree	Agree	Somewhat agree	Somewhat agree	Neither agree nor disagree	Somewhat agree	Somewhat agree	Agree	Neither agree nor disagree	Somewhat agree	Somewhat agree	Cancer	Somewhat agree	Somewhat agree	Agree
30	Female	#NULL!	#NULL!	White (non-Hispanic)	#NULL!	#NULL!	#NULL!	#NULL!	#NULL!	Single	Master's Degree (e.g., MA, MS, MEd, MSW, MBA)	$200,000 and over	Strongly agree	Strongly disagree	Strongly disagree	Strongly disagree	Strongly disagree	Strongly agree	Strongly agree	Somewhat agree	Strongly agree	Strongly agree	Strongly disagree	Strongly disagree	Somewhat disagree	Somewhat disagree	Somewhat disagree	Somewhat disagree	Somewhat disagree	Strongly agree	Strongly agree	Strongly disagree	Strongly agree	Strongly agree	Agree	Agree	Agree	Somewhat agree	Somewhat agree	Somewhat agree	Somewhat disagree	Somewhat disagree	Somewhat agree	Somewhat agree	Somewhat agree	Cancer	Strongly agree	Strongly agree	Strongly agree
71	Male	#NULL!	#NULL!	White (non-Hispanic)	#NULL!	#NULL!	#NULL!	#NULL!	#NULL!	Married without Children	Master's Degree (e.g., MA, MS, MEd, MSW, MBA)	$50,000 to $74,999	Somewhat disagree	Disagree	Agree	Disagree	Disagree	Somewhat agree	Agree	Neither agree nor disagree	Somewhat agree	Somewhat agree	Strongly disagree	Strongly disagree	Strongly disagree	Strongly disagree	Strongly disagree	Strongly disagree	Strongly disagree	Agree	Agree	Disagree	Agree	Strongly agree	Neither agree nor disagree	Somewhat agree	Neither agree nor disagree	Neither agree nor disagree	Neither agree nor disagree	Somewhat disagree	Disagree	Disagree	Strongly disagree	Strongly disagree	Strongly disagree	Cancer	Disagree	Disagree	Disagree
39	Female	#NULL!	#NULL!	White (non-Hispanic)	#NULL!	#NULL!	#NULL!	#NULL!	#NULL!	Married with Children	Master's Degree (e.g., MA, MS, MEd, MSW, MBA)	$50,000 to $74,999	Agree	Disagree	Agree	Disagree	Somewhat disagree	Neither agree nor disagree	Somewhat disagree	Neither agree nor disagree	Somewhat agree	Agree	Somewhat agree	Somewhat disagree	Neither agree nor disagree	Somewhat disagree	Somewhat disagree	Neither agree nor disagree	Somewhat disagree	Somewhat agree	Somewhat agree	Agree	Somewhat agree	Agree	Somewhat agree	Somewhat agree	Agree	Agree	Somewhat agree	Agree	Agree	Agree	Agree	Agree	Agree	Cancer	Agree	Agree	Agree
60	Male	#NULL!	#NULL!	#NULL!	#NULL!	#NULL!	#NULL!	Asian or Asian American	#NULL!	Single	Bachelor's Degree (e.g., BA, BS)	$150,000 to $199,999	Strongly agree	Strongly disagree	Strongly disagree	Strongly disagree	Strongly disagree	Strongly disagree	Strongly disagree	Strongly disagree	Strongly disagree	Neither agree nor disagree	Strongly disagree	Strongly disagree	Somewhat disagree	Somewhat disagree	Disagree	Agree	Agree	Strongly agree	Strongly agree	Strongly agree	Strongly agree	Strongly agree	Disagree	Strongly disagree	Strongly disagree	Agree	Somewhat agree	Neither agree nor disagree	Somewhat agree	Somewhat disagree	Strongly disagree	Disagree	Disagree	Cancer	Strongly agree	Strongly agree	Strongly agree
45	Male	#NULL!	Hispanic/Latino	#NULL!	#NULL!	#NULL!	#NULL!	#NULL!	#NULL!	Married with Children	Bachelor's Degree (e.g., BA, BS)	$50,000 to $74,999	Strongly disagree	Strongly agree	Strongly agree	Agree	Agree	Strongly agree	Somewhat agree	Strongly agree	Strongly agree	Strongly agree	Disagree	Strongly disagree	Disagree	Strongly disagree	Strongly disagree	Strongly disagree	Disagree	Strongly agree	Somewhat agree	Strongly disagree	Strongly agree	Disagree	Agree	Strongly agree	Strongly agree	Agree	Strongly agree	Agree	Strongly agree	Agree	Strongly agree	Strongly agree	Agree	Cancer	Strongly agree	Strongly agree	Agree
79	Female	#NULL!	#NULL!	White (non-Hispanic)	#NULL!	#NULL!	#NULL!	#NULL!	#NULL!	Divorced	Master's Degree (e.g., MA, MS, MEd, MSW, MBA)	$50,000 to $74,999	Somewhat agree	Strongly disagree	Strongly disagree	Strongly disagree	Strongly disagree	Agree	Neither agree nor disagree	Somewhat disagree	Neither agree nor disagree	Somewhat agree	Strongly disagree	Strongly disagree	Strongly disagree	Strongly disagree	Strongly disagree	Strongly disagree	Strongly disagree	Strongly agree	Strongly agree	Strongly disagree	Strongly agree	Strongly agree	Neither agree nor disagree	Neither agree nor disagree	Neither agree nor disagree	Neither agree nor disagree	Neither agree nor disagree	Neither agree nor disagree	Disagree	Disagree	Strongly disagree	Strongly disagree	Strongly disagree	Cancer	Neither agree nor disagree	Agree	Agree
69	Female	#NULL!	#NULL!	White (non-Hispanic)	#NULL!	#NULL!	#NULL!	#NULL!	#NULL!	Single	Master's Degree (e.g., MA, MS, MEd, MSW, MBA)	$75,000 to $99,999	Somewhat agree	Somewhat agree	Neither agree nor disagree	Somewhat disagree	Somewhat disagree	Agree	Agree	Somewhat agree	Strongly agree	Strongly agree	Strongly disagree	Strongly disagree	Strongly disagree	Strongly disagree	Strongly disagree	Disagree	Strongly disagree	Agree	Agree	Disagree	Agree	Agree	Agree	Somewhat agree	Somewhat agree	Agree	Agree	Neither agree nor disagree	Disagree	Disagree	Strongly disagree	Disagree	Strongly disagree	Cancer	Agree	Strongly agree	Strongly agree
43	Female	#NULL!	#NULL!	White (non-Hispanic)	#NULL!	#NULL!	#NULL!	#NULL!	#NULL!	Single	Bachelor's Degree (e.g., BA, BS)	under $15,000	Disagree	Agree	Somewhat disagree	Somewhat agree	Somewhat agree	Strongly agree	Strongly agree	Strongly agree	Strongly agree	Strongly agree	Strongly disagree	Strongly disagree	Strongly disagree	Strongly disagree	Strongly disagree	Strongly disagree	Strongly disagree	Strongly agree	Agree	Strongly disagree	Strongly agree	Strongly agree	Somewhat agree	Disagree	Somewhat disagree	Somewhat agree	Somewhat disagree	Somewhat agree	Disagree	Strongly disagree	Disagree	Disagree	Disagree	Cancer	Strongly agree	Strongly agree	Strongly agree
57	Female	#NULL!	#NULL!	White (non-Hispanic)	#NULL!	#NULL!	#NULL!	#NULL!	#NULL!	Married with Children	Bachelor's Degree (e.g., BA, BS)	$150,000 to $199,999	Strongly agree	Agree	Strongly agree	Agree	Agree	Strongly agree	Agree	Agree	Strongly agree	Agree	Agree	Strongly agree	Agree	Strongly agree	Agree	Strongly agree	Agree	Strongly agree	Agree	Agree	Agree	Strongly agree	Agree	Strongly agree	Agree	Strongly agree	Agree	Strongly agree	Agree	Strongly agree	Strongly agree	Agree	Agree	Cancer	Agree	Strongly agree	Agree
39	Female	#NULL!	#NULL!	White (non-Hispanic)	#NULL!	#NULL!	#NULL!	#NULL!	#NULL!	Married with Children	Master's Degree (e.g., MA, MS, MEd, MSW, MBA)	$50,000 to $74,999	Agree	Somewhat disagree	Somewhat agree	Somewhat disagree	Disagree	Neither agree nor disagree	Neither agree nor disagree	Somewhat disagree	Somewhat disagree	Neither agree nor disagree	Somewhat agree	Somewhat disagree	Neither agree nor disagree	Neither agree nor disagree	Neither agree nor disagree	Somewhat disagree	Neither agree nor disagree	Somewhat agree	Somewhat agree	Neither agree nor disagree	Somewhat agree	Somewhat agree	Somewhat agree	Neither agree nor disagree	Somewhat agree	Somewhat agree	Agree	Somewhat agree	Somewhat agree	Agree	Somewhat agree	Somewhat agree	Somewhat agree	Cancer	Strongly agree	Strongly agree	Strongly agree
54	Male	#NULL!	#NULL!	White (non-Hispanic)	#NULL!	#NULL!	#NULL!	#NULL!	#NULL!	Divorced	High school graduate/GED	$35,000 to $49,999	Disagree	Neither agree nor disagree	Somewhat agree	Somewhat disagree	Disagree	Somewhat agree	Somewhat agree	Somewhat disagree	Somewhat disagree	Somewhat disagree	Disagree	Disagree	Disagree	Somewhat disagree	Somewhat disagree	Somewhat disagree	Somewhat disagree	Disagree	Disagree	Neither agree nor disagree	Neither agree nor disagree	Somewhat disagree	Somewhat disagree	Somewhat agree	Somewhat agree	Disagree	Disagree	Disagree	Somewhat disagree	Somewhat disagree	Disagree	Disagree	Disagree	Cancer	Somewhat agree	Somewhat agree	Somewhat disagree
37	Female	#NULL!	#NULL!	White (non-Hispanic)	#NULL!	#NULL!	#NULL!	#NULL!	#NULL!	Single	Some college, technical school, or associate's Degree	under $15,000	Strongly agree	Strongly disagree	Strongly disagree	Strongly disagree	Strongly disagree	Strongly disagree	Strongly disagree	Strongly disagree	Strongly disagree	Strongly disagree	Strongly disagree	Strongly disagree	Strongly disagree	Strongly disagree	Strongly disagree	Strongly disagree	Strongly disagree	Strongly disagree	Strongly disagree	Strongly disagree	Strongly disagree	Strongly disagree	Strongly disagree	Strongly disagree	Strongly disagree	Strongly disagree	Strongly disagree	Strongly disagree	Agree	Agree	Agree	Agree	Agree	Cancer	Strongly disagree	Strongly disagree	Strongly disagree
31	Male	#NULL!	#NULL!	White (non-Hispanic)	#NULL!	#NULL!	#NULL!	#NULL!	#NULL!	Married with Children	Master's Degree (e.g., MA, MS, MEd, MSW, MBA)	$100,000 to $149,999	Agree	Neither agree nor disagree	Disagree	Disagree	Strongly disagree	Strongly agree	Agree	Agree	Somewhat agree	Agree	Strongly disagree	Strongly disagree	Strongly disagree	Strongly disagree	Strongly disagree	Strongly disagree	Strongly disagree	Disagree	Strongly disagree	Agree	Somewhat disagree	Disagree	Agree	Agree	Agree	Agree	Agree	Somewhat agree	Somewhat agree	Somewhat agree	Somewhat agree	Somewhat agree	Agree	Cancer	Strongly agree	Strongly agree	Strongly agree
60	Male	#NULL!	#NULL!	White (non-Hispanic)	#NULL!	#NULL!	#NULL!	#NULL!	#NULL!	Married with Children	Master's Degree (e.g., MA, MS, MEd, MSW, MBA)	$50,000 to $74,999	Disagree	Disagree	Disagree	Neither agree nor disagree	Disagree	Somewhat agree	Disagree	Somewhat disagree	Somewhat agree	Somewhat agree	Strongly disagree	Strongly disagree	Strongly disagree	Strongly disagree	Strongly disagree	Strongly disagree	Strongly disagree	Somewhat agree	Somewhat agree	Disagree	Somewhat agree	Agree	Disagree	Somewhat agree	Neither agree nor disagree	Somewhat disagree	Agree	Agree	Disagree	Disagree	Strongly disagree	Strongly disagree	Strongly disagree	Cancer	Strongly disagree	Neither agree nor disagree	Somewhat disagree
35	Female	#NULL!	#NULL!	White (non-Hispanic)	#NULL!	#NULL!	#NULL!	#NULL!	#NULL!	Married with Children	Some college, technical school, or associate's Degree	$75,000 to $99,999	Somewhat agree	Strongly disagree	Disagree	Somewhat disagree	Strongly disagree	Disagree	Disagree	Disagree	Disagree	Neither agree nor disagree	Disagree	Disagree	Somewhat agree	Neither agree nor disagree	Somewhat agree	Somewhat disagree	Somewhat disagree	Strongly disagree	Strongly disagree	Agree	Strongly disagree	Strongly disagree	Disagree	Disagree	Disagree	Somewhat agree	Disagree	Disagree	Somewhat disagree	Neither agree nor disagree	Disagree	Disagree	Disagree	Cancer	Disagree	Disagree	Disagree
42	Female	#NULL!	#NULL!	White (non-Hispanic)	#NULL!	#NULL!	#NULL!	#NULL!	#NULL!	Married with Children	Master's Degree (e.g., MA, MS, MEd, MSW, MBA)	$75,000 to $99,999	Somewhat disagree	Agree	Somewhat agree	Agree	Somewhat agree	Agree	Agree	Agree	Agree	Agree	Agree	Agree	Agree	Somewhat agree	Agree	Agree	Somewhat agree	Agree	Agree	Somewhat disagree	Somewhat agree	Somewhat agree	Somewhat agree	Somewhat agree	Somewhat agree	Agree	Somewhat agree	Agree	Agree	Agree	Agree	Somewhat agree	Agree	Cancer	Agree	Agree	Agree
26	Male	#NULL!	Hispanic/Latino	#NULL!	#NULL!	#NULL!	#NULL!	#NULL!	#NULL!	Married with Children	Bachelor's Degree (e.g., BA, BS)	$50,000 to $74,999	Strongly agree	Agree	Strongly agree	Agree	Strongly agree	Strongly agree	Agree	Strongly agree	Agree	Strongly agree	Strongly disagree	Disagree	Disagree	Strongly disagree	Disagree	Disagree	Strongly disagree	Strongly agree	Strongly agree	Agree	Disagree	Disagree	Agree	Agree	Strongly agree	Strongly agree	Strongly agree	Somewhat agree	Agree	Strongly agree	Strongly agree	Agree	Agree	Cancer	Strongly agree	Agree	Strongly agree
49	Female	#NULL!	#NULL!	#NULL!	#NULL!	Native American	#NULL!	#NULL!	#NULL!	Divorced	Some college, technical school, or associate's Degree	$50,000 to $74,999	Disagree	Disagree	Neither agree nor disagree	Disagree	Disagree	Agree	Neither agree nor disagree	Disagree	Agree	Agree	Strongly disagree	Strongly disagree	Neither agree nor disagree	Strongly disagree	Strongly disagree	Strongly disagree	Strongly disagree	Somewhat agree	Somewhat agree	Disagree	Somewhat agree	Somewhat agree	Disagree	Disagree	Disagree	Agree	Agree	Neither agree nor disagree	Strongly disagree	Strongly disagree	Strongly disagree	Strongly disagree	Strongly disagree	Cancer	Somewhat agree	Agree	Agree
33	Male	#NULL!	#NULL!	White (non-Hispanic)	#NULL!	#NULL!	#NULL!	#NULL!	#NULL!	Married with Children	Some college, technical school, or associate's Degree	$25,000 to $34,999	Agree	Neither agree nor disagree	Neither agree nor disagree	Neither agree nor disagree	Somewhat disagree	Neither agree nor disagree	Neither agree nor disagree	Neither agree nor disagree	Somewhat agree	Somewhat disagree	Neither agree nor disagree	Somewhat disagree	Somewhat agree	Somewhat disagree	Somewhat agree	Somewhat disagree	Neither agree nor disagree	Neither agree nor disagree	Somewhat agree	Somewhat agree	Neither agree nor disagree	Neither agree nor disagree	Neither agree nor disagree	Neither agree nor disagree	Somewhat disagree	Neither agree nor disagree	Disagree	Somewhat disagree	Neither agree nor disagree	Neither agree nor disagree	Neither agree nor disagree	Somewhat disagree	Neither agree nor disagree	Cancer	Somewhat agree	Neither agree nor disagree	Neither agree nor disagree
29	Female	#NULL!	#NULL!	#NULL!	#NULL!	#NULL!	#NULL!	Asian or Asian American	#NULL!	Single	Bachelor's Degree (e.g., BA, BS)	$35,000 to $49,999	Neither agree nor disagree	Somewhat disagree	Agree	Agree	Somewhat agree	Somewhat disagree	Neither agree nor disagree	Strongly disagree	Strongly disagree	Neither agree nor disagree	Strongly disagree	Strongly disagree	Strongly disagree	Strongly disagree	Strongly disagree	Strongly disagree	Strongly disagree	Somewhat agree	Somewhat agree	Disagree	Somewhat agree	Somewhat agree	Strongly agree	Neither agree nor disagree	Neither agree nor disagree	Agree	Somewhat agree	Neither agree nor disagree	Disagree	Somewhat disagree	Somewhat agree	Strongly disagree	Neither agree nor disagree	Cancer	Agree	Disagree	Strongly agree
33	Female	#NULL!	#NULL!	White (non-Hispanic)	#NULL!	#NULL!	#NULL!	#NULL!	#NULL!	Married with Children	Some college, technical school, or associate's Degree	$35,000 to $49,999	Disagree	Somewhat disagree	Strongly disagree	Somewhat agree	Somewhat agree	Strongly agree	Strongly agree	Strongly agree	Agree	Strongly agree	Strongly disagree	Strongly disagree	Strongly disagree	Strongly disagree	Strongly disagree	Strongly disagree	Strongly disagree	Strongly agree	Strongly agree	Strongly disagree	Strongly agree	Somewhat agree	Agree	Somewhat agree	Somewhat disagree	Strongly agree	Agree	Agree	Disagree	Strongly disagree	Disagree	Somewhat agree	Somewhat disagree	Cancer	Somewhat agree	Strongly agree	Strongly agree
31	Male	#NULL!	#NULL!	White (non-Hispanic)	#NULL!	#NULL!	#NULL!	#NULL!	#NULL!	Married with Children	Master's Degree (e.g., MA, MS, MEd, MSW, MBA)	$75,000 to $99,999	Somewhat disagree	Disagree	Disagree	Agree	Strongly agree	Agree	Somewhat disagree	Disagree	Somewhat agree	Somewhat agree	Strongly disagree	Strongly disagree	Strongly disagree	Strongly disagree	Strongly disagree	Strongly disagree	Strongly disagree	Strongly agree	Strongly agree	Strongly agree	Strongly agree	Strongly agree	Somewhat agree	Somewhat disagree	Disagree	Somewhat agree	Somewhat disagree	Somewhat disagree	Somewhat disagree	Somewhat disagree	Agree	Agree	Agree	Cancer	Strongly disagree	Strongly disagree	Strongly disagree
70	Female	#NULL!	#NULL!	White (non-Hispanic)	#NULL!	#NULL!	#NULL!	#NULL!	#NULL!	Married with Children	Master's Degree (e.g., MA, MS, MEd, MSW, MBA)	$150,000 to $199,999	Somewhat disagree	Somewhat disagree	Disagree	Disagree	Disagree	Somewhat agree	Somewhat agree	Somewhat agree	Neither agree nor disagree	Somewhat agree	Strongly disagree	Strongly disagree	Strongly disagree	Strongly disagree	Strongly disagree	Strongly disagree	Strongly disagree	Somewhat disagree	Somewhat disagree	Somewhat agree	Somewhat disagree	Somewhat disagree	Somewhat agree	Somewhat disagree	Somewhat disagree	Somewhat agree	Somewhat agree	Somewhat agree	Somewhat disagree	Somewhat disagree	Somewhat disagree	Somewhat disagree	Somewhat disagree	Cancer	Somewhat agree	Agree	Agree
44	Female	#NULL!	#NULL!	White (non-Hispanic)	#NULL!	#NULL!	#NULL!	#NULL!	#NULL!	Domestic partnership	High school graduate/GED	$15,000 to $24,999	Strongly disagree	Disagree	Disagree	Neither agree nor disagree	Strongly disagree	Strongly agree	Strongly agree	Somewhat agree	Strongly agree	Strongly agree	Strongly disagree	Strongly disagree	Strongly disagree	Strongly disagree	Strongly disagree	Strongly disagree	Strongly disagree	Strongly disagree	Strongly disagree	Somewhat agree	Strongly disagree	Strongly disagree	Agree	Somewhat agree	Somewhat agree	Somewhat agree	Neither agree nor disagree	Neither agree nor disagree	Neither agree nor disagree	Somewhat agree	Strongly disagree	Strongly disagree	Strongly disagree	Cancer	Strongly agree	Strongly agree	Strongly agree
38	Female	#NULL!	#NULL!	#NULL!	#NULL!	#NULL!	#NULL!	Asian or Asian American	#NULL!	Married with Children	Master's Degree (e.g., MA, MS, MEd, MSW, MBA)	$15,000 to $24,999	Agree	Disagree	Disagree	Disagree	Disagree	Agree	Agree	Disagree	Disagree	Agree	Strongly disagree	Strongly disagree	Strongly disagree	Strongly disagree	Strongly disagree	Strongly disagree	Strongly disagree	Strongly disagree	Strongly disagree	Strongly disagree	Strongly disagree	Strongly agree	Agree	Agree	Somewhat agree	Strongly agree	Somewhat agree	Strongly agree	Disagree	Disagree	Disagree	Strongly disagree	Somewhat disagree	Cancer	Strongly agree	Strongly agree	Strongly agree
27	Female	#NULL!	#NULL!	White (non-Hispanic)	#NULL!	#NULL!	#NULL!	#NULL!	#NULL!	Married with Children	Bachelor's Degree (e.g., BA, BS)	$25,000 to $34,999	Somewhat disagree	Somewhat agree	Neither agree nor disagree	Neither agree nor disagree	Neither agree nor disagree	Somewhat agree	Neither agree nor disagree	Somewhat disagree	Somewhat agree	Agree	Strongly disagree	Strongly disagree	Strongly disagree	Strongly disagree	Strongly disagree	Strongly disagree	Strongly disagree	Strongly agree	Strongly agree	Strongly disagree	Agree	Strongly agree	Somewhat agree	Somewhat disagree	Somewhat disagree	Agree	Somewhat agree	Agree	Disagree	Disagree	Somewhat disagree	Disagree	Disagree	Cancer	Somewhat disagree	Agree	Somewhat disagree
54	Female	#NULL!	#NULL!	White (non-Hispanic)	#NULL!	#NULL!	#NULL!	#NULL!	#NULL!	Married with Children	Bachelor's Degree (e.g., BA, BS)	$50,000 to $74,999	Somewhat disagree	Somewhat disagree	Neither agree nor disagree	Somewhat disagree	Somewhat disagree	Somewhat disagree	Somewhat disagree	Somewhat disagree	Neither agree nor disagree	Somewhat disagree	Neither agree nor disagree	Strongly disagree	Disagree	Disagree	Somewhat disagree	Somewhat disagree	Somewhat disagree	Somewhat disagree	Somewhat disagree	Neither agree nor disagree	Somewhat disagree	Somewhat disagree	Somewhat disagree	Neither agree nor disagree	Somewhat disagree	Neither agree nor disagree	Somewhat agree	Somewhat disagree	Somewhat disagree	Neither agree nor disagree	Neither agree nor disagree	Neither agree nor disagree	Somewhat agree	Cancer	Neither agree nor disagree	Somewhat agree	Neither agree nor disagree
37	Female	#NULL!	#NULL!	White (non-Hispanic)	#NULL!	#NULL!	#NULL!	#NULL!	#NULL!	Married with Children	Master's Degree (e.g., MA, MS, MEd, MSW, MBA)	$75,000 to $99,999	Somewhat agree	Agree	Agree	Agree	Strongly agree	Agree	Strongly agree	Agree	Somewhat agree	Agree	Agree	Agree	Strongly agree	Strongly agree	Agree	Agree	Agree	Agree	Strongly agree	Strongly disagree	Agree	Agree	Agree	Agree	Somewhat agree	Strongly agree	Agree	Strongly agree	Agree	Strongly agree	Agree	Strongly agree	Agree	Cancer	Somewhat agree	Agree	Strongly agree
52	Male	#NULL!	#NULL!	White (non-Hispanic)	#NULL!	#NULL!	#NULL!	#NULL!	#NULL!	Married with Children	Bachelor's Degree (e.g., BA, BS)	$35,000 to $49,999	Strongly agree	Agree	Somewhat agree	Strongly agree	Somewhat agree	Agree	Strongly agree	Strongly agree	Agree	Strongly agree	Agree	Agree	Strongly agree	Somewhat agree	Agree	Strongly agree	Agree	Agree	Strongly agree	Strongly agree	Agree	Strongly agree	Strongly agree	Agree	Agree	Strongly agree	Agree	Strongly agree	Agree	Strongly agree	Somewhat agree	Strongly agree	Somewhat agree	Cancer	Somewhat agree	Strongly agree	Agree
42	Male	#NULL!	#NULL!	White (non-Hispanic)	#NULL!	#NULL!	#NULL!	#NULL!	#NULL!	Married with Children	Master's Degree (e.g., MA, MS, MEd, MSW, MBA)	$50,000 to $74,999	Agree	Somewhat agree	Somewhat agree	Agree	Somewhat agree	Agree	Agree	Somewhat agree	Agree	Strongly agree	Agree	Somewhat agree	Agree	Somewhat agree	Agree	Strongly agree	Agree	Agree	Somewhat agree	Somewhat disagree	Strongly agree	Agree	Agree	Agree	Somewhat agree	Strongly agree	Agree	Agree	Agree	Strongly agree	Agree	Strongly agree	Agree	Cancer	Agree	Strongly agree	Agree
49	Female	#NULL!	#NULL!	White (non-Hispanic)	#NULL!	#NULL!	#NULL!	#NULL!	#NULL!	Married with Children	Bachelor's Degree (e.g., BA, BS)	$100,000 to $149,999	Somewhat agree	Somewhat disagree	Disagree	Somewhat disagree	Somewhat disagree	Disagree	Disagree	Somewhat disagree	Disagree	Disagree	Disagree	Disagree	Somewhat agree	Somewhat agree	Somewhat disagree	Disagree	Agree	Somewhat agree	Somewhat agree	Disagree	Somewhat agree	Agree	Strongly disagree	Strongly disagree	Strongly disagree	Strongly disagree	Disagree	Somewhat disagree	Disagree	Disagree	Disagree	Disagree	Disagree	Cancer	Strongly disagree	Strongly disagree	Strongly disagree
64	Female	#NULL!	#NULL!	White (non-Hispanic)	#NULL!	#NULL!	#NULL!	#NULL!	#NULL!	Married with Children	Bachelor's Degree (e.g., BA, BS)	$75,000 to $99,999	Disagree	Agree	Somewhat disagree	Somewhat disagree	Disagree	Agree	Neither agree nor disagree	Agree	Agree	Agree	Strongly disagree	Strongly disagree	Strongly disagree	Strongly disagree	Strongly disagree	Strongly disagree	Strongly disagree	Somewhat disagree	Disagree	Somewhat agree	Somewhat disagree	Neither agree nor disagree	Somewhat agree	Somewhat disagree	Disagree	Strongly agree	Somewhat agree	Neither agree nor disagree	Disagree	Disagree	Disagree	Somewhat agree	Disagree	Cancer	Somewhat agree	Agree	Agree
37	Male	#NULL!	#NULL!	White (non-Hispanic)	#NULL!	#NULL!	#NULL!	#NULL!	#NULL!	Married with Children	Bachelor's Degree (e.g., BA, BS)	$15,000 to $24,999	Strongly agree	Strongly agree	Strongly agree	Strongly disagree	Strongly disagree	Strongly agree	Disagree	Strongly disagree	Disagree	Strongly agree	Strongly disagree	Strongly disagree	Strongly disagree	Strongly disagree	Strongly disagree	Strongly disagree	Strongly disagree	Neither agree nor disagree	Somewhat agree	Somewhat agree	Neither agree nor disagree	Somewhat agree	Agree	Agree	Somewhat agree	Strongly agree	Strongly agree	Agree	Strongly agree	Strongly agree	Strongly agree	Agree	Strongly agree	Cancer	Strongly agree	Strongly agree	Strongly agree
65	Female	#NULL!	#NULL!	White (non-Hispanic)	#NULL!	#NULL!	#NULL!	#NULL!	#NULL!	Married with Children	Bachelor's Degree (e.g., BA, BS)	$150,000 to $199,999	Somewhat agree	Somewhat agree	Neither agree nor disagree	Somewhat disagree	Disagree	Agree	Agree	Somewhat agree	Agree	Agree	Strongly disagree	Strongly disagree	Strongly disagree	Strongly disagree	Strongly disagree	Strongly disagree	Strongly disagree	Somewhat agree	Somewhat agree	Strongly agree	Somewhat agree	Somewhat agree	Neither agree nor disagree	Somewhat disagree	Somewhat disagree	Somewhat agree	Somewhat agree	Neither agree nor disagree	Neither agree nor disagree	Disagree	Strongly disagree	Strongly disagree	Strongly disagree	Cancer	Agree	Strongly agree	Strongly agree
74	Male	#NULL!	#NULL!	White (non-Hispanic)	#NULL!	#NULL!	#NULL!	#NULL!	#NULL!	Married without Children	Bachelor's Degree (e.g., BA, BS)	$75,000 to $99,999	Strongly disagree	Strongly agree	Strongly agree	Strongly agree	Strongly agree	Strongly agree	Strongly agree	Somewhat disagree	Somewhat disagree	Somewhat disagree	Strongly disagree	Strongly disagree	Strongly disagree	Strongly disagree	Strongly disagree	Strongly disagree	Strongly disagree	Somewhat disagree	Somewhat disagree	Somewhat agree	Somewhat disagree	Somewhat disagree	Strongly agree	Strongly agree	Strongly agree	Strongly agree	Strongly agree	Strongly agree	Somewhat disagree	Somewhat disagree	Strongly disagree	Strongly disagree	Strongly disagree	Cancer	Agree	Agree	Agree
35	Female	#NULL!	Hispanic/Latino	#NULL!	#NULL!	#NULL!	#NULL!	#NULL!	#NULL!	Single	Bachelor's Degree (e.g., BA, BS)	$35,000 to $49,999	Strongly agree	Strongly disagree	Neither agree nor disagree	Somewhat disagree	Disagree	Strongly disagree	Disagree	Disagree	Strongly disagree	Strongly disagree	Somewhat disagree	Strongly disagree	Disagree	Disagree	Disagree	Disagree	Disagree	Disagree	Disagree	Somewhat agree	Disagree	Disagree	Disagree	Disagree	Disagree	Disagree	Somewhat agree	Disagree	Agree	Somewhat agree	Somewhat agree	Somewhat agree	Disagree	Cancer	Disagree	Disagree	Disagree
39	Male	#NULL!	#NULL!	White (non-Hispanic)	#NULL!	#NULL!	#NULL!	#NULL!	#NULL!	Married with Children	Bachelor's Degree (e.g., BA, BS)	$25,000 to $34,999	Neither agree nor disagree	Somewhat disagree	Agree	Somewhat agree	Strongly agree	Somewhat agree	Somewhat agree	Agree	Strongly agree	Somewhat agree	Neither agree nor disagree	Agree	Somewhat agree	Strongly agree	Somewhat agree	Agree	Neither agree nor disagree	Somewhat agree	Strongly agree	Agree	Agree	Somewhat agree	Neither agree nor disagree	Agree	Agree	Neither agree nor disagree	Agree	Neither agree nor disagree	Agree	Strongly agree	Somewhat agree	Agree	Neither agree nor disagree	Cancer	Agree	Strongly agree	Somewhat agree
33	Female	#NULL!	#NULL!	White (non-Hispanic)	#NULL!	#NULL!	#NULL!	#NULL!	#NULL!	Single	Some college, technical school, or associate's Degree	$100,000 to $149,999	Strongly agree	Strongly disagree	Strongly disagree	Strongly disagree	Strongly disagree	Strongly disagree	Strongly disagree	Strongly disagree	Strongly disagree	Strongly disagree	Strongly disagree	Strongly disagree	Strongly agree	Strongly agree	Strongly agree	Neither agree nor disagree	Strongly agree	Strongly disagree	Strongly disagree	Strongly agree	Strongly disagree	Strongly disagree	Strongly disagree	Strongly disagree	Strongly disagree	Disagree	Disagree	Strongly disagree	Strongly disagree	Strongly disagree	Disagree	Somewhat agree	Disagree	Cancer	Strongly disagree	Strongly disagree	Strongly disagree
50	Male	#NULL!	#NULL!	White (non-Hispanic)	#NULL!	#NULL!	#NULL!	#NULL!	#NULL!	Married with Children	Master's Degree (e.g., MA, MS, MEd, MSW, MBA)	$200,000 and over	Agree	Strongly disagree	Strongly disagree	Strongly disagree	Strongly disagree	Strongly disagree	Strongly disagree	Strongly disagree	Strongly disagree	Strongly disagree	Disagree	Disagree	Strongly disagree	Strongly disagree	Strongly disagree	Strongly disagree	Strongly disagree	Strongly disagree	Strongly disagree	Strongly agree	Strongly disagree	Strongly disagree	Somewhat agree	Neither agree nor disagree	Somewhat disagree	Somewhat agree	Somewhat agree	Strongly disagree	Somewhat agree	Somewhat agree	Strongly disagree	Strongly disagree	Strongly disagree	Cancer	Somewhat disagree	Somewhat disagree	Disagree
35	Female	#NULL!	#NULL!	White (non-Hispanic)	#NULL!	#NULL!	#NULL!	#NULL!	#NULL!	Married with Children	Master's Degree (e.g., MA, MS, MEd, MSW, MBA)	$50,000 to $74,999	Agree	Agree	Disagree	Somewhat agree	Strongly agree	Agree	Strongly agree	Neither agree nor disagree	Agree	Strongly agree	Strongly agree	Somewhat agree	Agree	Somewhat agree	Strongly agree	Somewhat agree	Agree	Strongly agree	Agree	Strongly disagree	Agree	Strongly agree	Strongly agree	Agree	Strongly agree	Agree	Strongly agree	Agree	Strongly agree	Agree	Strongly agree	Strongly agree	Agree	Cancer	Strongly agree	Agree	Strongly agree
27	Female	#NULL!	Hispanic/Latino	White (non-Hispanic)	#NULL!	#NULL!	#NULL!	#NULL!	#NULL!	Single	Bachelor's Degree (e.g., BA, BS)	$25,000 to $34,999	Somewhat disagree	Strongly disagree	Strongly disagree	Somewhat disagree	Disagree	Somewhat agree	Somewhat agree	Disagree	Somewhat disagree	Strongly agree	Strongly disagree	Strongly disagree	Strongly disagree	Strongly disagree	Somewhat agree	Strongly agree	Somewhat agree	Agree	Agree	Strongly disagree	Agree	Agree	Disagree	Agree	Strongly disagree	Strongly agree	Strongly disagree	Neither agree nor disagree	Somewhat agree	Strongly disagree	Strongly disagree	Strongly disagree	Strongly disagree	Cancer	Strongly agree	Strongly agree	Strongly agree
40	Female	#NULL!	#NULL!	White (non-Hispanic)	#NULL!	#NULL!	#NULL!	#NULL!	#NULL!	Single	Bachelor's Degree (e.g., BA, BS)	under $15,000	Disagree	Disagree	Strongly disagree	Strongly disagree	Strongly disagree	Agree	Strongly agree	Disagree	Somewhat disagree	Strongly agree	Strongly disagree	Strongly disagree	Strongly disagree	Strongly disagree	Strongly disagree	Strongly disagree	Strongly disagree	Strongly agree	Strongly agree	Strongly agree	Strongly agree	Strongly agree	Somewhat disagree	Somewhat agree	Strongly disagree	Strongly agree	Agree	Somewhat agree	Disagree	Strongly disagree	Strongly disagree	Strongly disagree	Strongly disagree	Cancer	Strongly agree	Strongly agree	Strongly agree
42	Female	#NULL!	#NULL!	White (non-Hispanic)	#NULL!	#NULL!	#NULL!	#NULL!	#NULL!	Single	Some college, technical school, or associate's Degree	under $15,000	Disagree	Somewhat agree	Agree	Somewhat agree	Somewhat agree	Strongly agree	Strongly agree	Strongly agree	Strongly agree	Strongly agree	Strongly disagree	Strongly disagree	Somewhat agree	Agree	Somewhat disagree	Somewhat disagree	Somewhat disagree	Neither agree nor disagree	Neither agree nor disagree	Neither agree nor disagree	Neither agree nor disagree	Neither agree nor disagree	Somewhat disagree	Disagree	Disagree	Somewhat agree	Somewhat agree	Agree	Somewhat disagree	Disagree	Agree	Strongly disagree	Strongly disagree	Cancer	Strongly agree	Strongly agree	Strongly agree
32	Male	#NULL!	#NULL!	#NULL!	#NULL!	#NULL!	#NULL!	Asian or Asian American	#NULL!	Married with Children	Bachelor's Degree (e.g., BA, BS)	$35,000 to $49,999	Agree	Disagree	Disagree	Disagree	Somewhat disagree	Neither agree nor disagree	Somewhat disagree	Disagree	Agree	Agree	Somewhat agree	Agree	Somewhat disagree	Somewhat disagree	Agree	Agree	Somewhat agree	Somewhat disagree	Neither agree nor disagree	Neither agree nor disagree	Somewhat disagree	Agree	Somewhat agree	Neither agree nor disagree	Neither agree nor disagree	Somewhat disagree	Somewhat agree	Strongly agree	Agree	Somewhat agree	Neither agree nor disagree	Agree	Strongly agree	Cancer	Neither agree nor disagree	Somewhat disagree	Disagree
41	Male	#NULL!	#NULL!	White (non-Hispanic)	#NULL!	#NULL!	#NULL!	#NULL!	#NULL!	Married with Children	Bachelor's Degree (e.g., BA, BS)	$25,000 to $34,999	Disagree	Strongly disagree	Strongly disagree	Disagree	Disagree	Disagree	Strongly disagree	Strongly disagree	Disagree	Disagree	Disagree	Strongly agree	Disagree	Agree	Strongly agree	Disagree	Strongly agree	Somewhat agree	Somewhat agree	Disagree	Strongly agree	Agree	Agree	Somewhat agree	Agree	Strongly agree	Strongly agree	Agree	Somewhat agree	Strongly agree	Agree	Strongly agree	Agree	Cancer	Somewhat agree	Strongly agree	Strongly agree
65	Female	#NULL!	#NULL!	White (non-Hispanic)	#NULL!	#NULL!	#NULL!	#NULL!	#NULL!	Divorced	Some college, technical school, or associate's Degree	under $15,000	Somewhat disagree	Neither agree nor disagree	Somewhat disagree	Somewhat disagree	Somewhat disagree	Agree	Agree	Agree	Agree	Agree	Disagree	Strongly disagree	Neither agree nor disagree	Disagree	Disagree	Disagree	Disagree	Somewhat agree	Somewhat agree	Somewhat disagree	Somewhat agree	Somewhat agree	Somewhat agree	Neither agree nor disagree	Neither agree nor disagree	Agree	Neither agree nor disagree	Neither agree nor disagree	Disagree	Disagree	Disagree	Disagree	Disagree	Cancer	Agree	Agree	Agree
68	Female	#NULL!	#NULL!	White (non-Hispanic)	#NULL!	#NULL!	#NULL!	#NULL!	#NULL!	Married without Children	High school graduate/GED	$35,000 to $49,999	Agree	Agree	Disagree	Disagree	Disagree	Disagree	Disagree	Disagree	Disagree	Disagree	Somewhat agree	Disagree	Agree	Agree	Agree	Neither agree nor disagree	Agree	Disagree	Disagree	Agree	Disagree	Disagree	Disagree	Disagree	Disagree	Disagree	Disagree	Disagree	Neither agree nor disagree	Disagree	Disagree	Agree	Agree	Cancer	Disagree	Disagree	Disagree
59	Female	#NULL!	#NULL!	White (non-Hispanic)	#NULL!	#NULL!	#NULL!	#NULL!	#NULL!	Married with Children	Bachelor's Degree (e.g., BA, BS)	$50,000 to $74,999	Somewhat disagree	Strongly disagree	Strongly disagree	Strongly disagree	Strongly disagree	Neither agree nor disagree	Disagree	Disagree	Neither agree nor disagree	Strongly agree	Strongly disagree	Strongly disagree	Strongly disagree	Strongly disagree	Strongly disagree	Strongly disagree	Strongly disagree	Somewhat agree	Somewhat agree	Disagree	Somewhat agree	Somewhat agree	Somewhat disagree	Somewhat disagree	Somewhat disagree	Agree	Agree	Neither agree nor disagree	Strongly disagree	Strongly disagree	Strongly disagree	Strongly disagree	Strongly disagree	Cancer	Neither agree nor disagree	Somewhat agree	Somewhat agree
72	Male	#NULL!	#NULL!	White (non-Hispanic)	#NULL!	#NULL!	#NULL!	#NULL!	#NULL!	Widowed	Bachelor's Degree (e.g., BA, BS)	$25,000 to $34,999	Disagree	Neither agree nor disagree	Neither agree nor disagree	Neither agree nor disagree	Neither agree nor disagree	Strongly agree	Strongly agree	Strongly agree	Strongly agree	Strongly agree	Strongly disagree	Strongly disagree	Strongly disagree	Strongly disagree	Strongly disagree	Strongly disagree	Strongly disagree	Somewhat agree	Somewhat agree	Strongly disagree	Somewhat agree	Agree	Somewhat agree	Somewhat agree	Neither agree nor disagree	Somewhat agree	Somewhat agree	Somewhat agree	Strongly disagree	Strongly disagree	Strongly disagree	Neither agree nor disagree	Neither agree nor disagree	Cancer	Somewhat agree	Agree	Agree
50	Male	#NULL!	#NULL!	White (non-Hispanic)	#NULL!	#NULL!	#NULL!	#NULL!	#NULL!	Widowed	Master's Degree (e.g., MA, MS, MEd, MSW, MBA)	$100,000 to $149,999	Agree	Neither agree nor disagree	Somewhat disagree	Disagree	Disagree	Disagree	Disagree	Disagree	Disagree	Somewhat disagree	Somewhat disagree	Disagree	Agree	Somewhat agree	Strongly agree	Somewhat agree	Agree	Disagree	Disagree	Agree	Disagree	Disagree	Somewhat disagree	Somewhat disagree	Somewhat disagree	Somewhat disagree	Somewhat agree	Somewhat agree	Neither agree nor disagree	Neither agree nor disagree	Somewhat disagree	Disagree	Somewhat agree	Cancer	Disagree	Disagree	Disagree
61	Male	#NULL!	#NULL!	White (non-Hispanic)	#NULL!	#NULL!	#NULL!	#NULL!	#NULL!	Single	Bachelor's Degree (e.g., BA, BS)	under $15,000	Strongly disagree	Strongly disagree	Neither agree nor disagree	Neither agree nor disagree	Strongly disagree	Strongly agree	Neither agree nor disagree	Strongly agree	Strongly agree	Strongly agree	Strongly disagree	Strongly disagree	Strongly disagree	Strongly disagree	Strongly disagree	Strongly disagree	Strongly disagree	Neither agree nor disagree	Neither agree nor disagree	Neither agree nor disagree	Neither agree nor disagree	Neither agree nor disagree	Disagree	Somewhat agree	Somewhat agree	Somewhat disagree	Neither agree nor disagree	Somewhat disagree	Somewhat agree	Disagree	Strongly disagree	Strongly disagree	Strongly disagree	Cancer	Agree	Strongly agree	Strongly agree
35	Female	#NULL!	#NULL!	White (non-Hispanic)	#NULL!	#NULL!	#NULL!	#NULL!	#NULL!	Married with Children	Master's Degree (e.g., MA, MS, MEd, MSW, MBA)	$50,000 to $74,999	Somewhat agree	Agree	Somewhat agree	Somewhat disagree	Disagree	Agree	Strongly agree	Strongly disagree	Strongly disagree	Somewhat disagree	Strongly agree	Somewhat disagree	Strongly agree	Strongly agree	Strongly agree	Agree	Somewhat disagree	Strongly agree	Somewhat disagree	Disagree	Neither agree nor disagree	Somewhat disagree	Somewhat agree	Somewhat agree	Somewhat agree	Strongly agree	Agree	Strongly agree	Agree	Strongly agree	Somewhat disagree	Strongly agree	Strongly agree	Cancer	Strongly agree	Strongly agree	Strongly agree
25	Male	#NULL!	#NULL!	White (non-Hispanic)	#NULL!	#NULL!	#NULL!	#NULL!	#NULL!	Single	Some college, technical school, or associate's Degree	$15,000 to $24,999	Strongly agree	Neither agree nor disagree	Neither agree nor disagree	Neither agree nor disagree	Neither agree nor disagree	Somewhat agree	Somewhat agree	Neither agree nor disagree	Neither agree nor disagree	Neither agree nor disagree	Strongly disagree	Strongly disagree	Strongly disagree	Strongly agree	Strongly disagree	Strongly agree	Strongly agree	Strongly agree	Agree	Strongly disagree	Strongly agree	Neither agree nor disagree	Neither agree nor disagree	Neither agree nor disagree	Neither agree nor disagree	Neither agree nor disagree	Neither agree nor disagree	Neither agree nor disagree	Neither agree nor disagree	Neither agree nor disagree	Neither agree nor disagree	Neither agree nor disagree	Neither agree nor disagree	Cancer	Neither agree nor disagree	Neither agree nor disagree	Neither agree nor disagree
42	Male	#NULL!	#NULL!	#NULL!	#NULL!	Native American	#NULL!	#NULL!	#NULL!	Single	Professional Degree or doctoral degree (e.g., MD, JD, PhD, EdD)	$75,000 to $99,999	Neither agree nor disagree	Disagree	Neither agree nor disagree	Disagree	Disagree	Somewhat disagree	Neither agree nor disagree	Disagree	Somewhat disagree	Somewhat agree	Strongly disagree	Strongly disagree	Strongly disagree	Strongly disagree	Strongly disagree	Strongly disagree	Strongly disagree	Somewhat disagree	Somewhat disagree	Somewhat disagree	Somewhat agree	Disagree	Neither agree nor disagree	Neither agree nor disagree	Neither agree nor disagree	Neither agree nor disagree	Neither agree nor disagree	Neither agree nor disagree	Neither agree nor disagree	Neither agree nor disagree	Neither agree nor disagree	Neither agree nor disagree	Neither agree nor disagree	Cancer	Neither agree nor disagree	Somewhat agree	Somewhat agree
56	Female	#NULL!	#NULL!	White (non-Hispanic)	#NULL!	#NULL!	#NULL!	#NULL!	#NULL!	Single	High school graduate/GED	$25,000 to $34,999	Strongly agree	Disagree	Strongly disagree	Disagree	Disagree	Strongly disagree	Strongly disagree	Strongly disagree	Strongly disagree	Disagree	Somewhat agree	Disagree	Somewhat agree	Somewhat agree	Agree	Somewhat agree	Somewhat agree	Strongly disagree	Strongly disagree	Strongly agree	Strongly disagree	Strongly disagree	Strongly disagree	Strongly disagree	Strongly disagree	Strongly disagree	Strongly disagree	Strongly disagree	Disagree	Somewhat agree	Somewhat agree	Strongly disagree	Strongly disagree	Cancer	Strongly disagree	Strongly disagree	Strongly disagree
52	Male	#NULL!	#NULL!	White (non-Hispanic)	#NULL!	#NULL!	#NULL!	#NULL!	#NULL!	Married with Children	Bachelor's Degree (e.g., BA, BS)	$200,000 and over	Agree	Disagree	Disagree	Disagree	Disagree	Somewhat disagree	Neither agree nor disagree	Disagree	Somewhat disagree	Agree	Disagree	Disagree	Neither agree nor disagree	Disagree	Somewhat disagree	Disagree	Disagree	Disagree	Disagree	Somewhat agree	Disagree	Disagree	Somewhat agree	Disagree	Disagree	Agree	Agree	Agree	Somewhat agree	Somewhat agree	Neither agree nor disagree	Neither agree nor disagree	Neither agree nor disagree	Cancer	Disagree	Disagree	Disagree
63	Male	#NULL!	#NULL!	White (non-Hispanic)	#NULL!	#NULL!	#NULL!	#NULL!	#NULL!	Divorced	High school graduate/GED	$15,000 to $24,999	Disagree	Somewhat agree	Somewhat agree	Disagree	Disagree	Agree	Agree	Agree	Agree	Agree	Disagree	Disagree	Disagree	Disagree	Disagree	Disagree	Disagree	Somewhat agree	Somewhat agree	Disagree	Somewhat agree	Agree	Somewhat disagree	Somewhat agree	Somewhat agree	Agree	Agree	Agree	Disagree	Neither agree nor disagree	Strongly disagree	Strongly disagree	Strongly disagree	Cancer	Agree	Agree	Agree
47	Female	#NULL!	#NULL!	White (non-Hispanic)	#NULL!	#NULL!	#NULL!	#NULL!	#NULL!	Domestic partnership	High school graduate/GED	$25,000 to $34,999	Somewhat agree	Neither agree nor disagree	Neither agree nor disagree	Disagree	Disagree	Agree	Somewhat agree	Neither agree nor disagree	Agree	Strongly agree	Neither agree nor disagree	Strongly disagree	Neither agree nor disagree	Disagree	Disagree	Somewhat disagree	Strongly disagree	Neither agree nor disagree	Neither agree nor disagree	Somewhat disagree	Neither agree nor disagree	Agree	Neither agree nor disagree	Somewhat agree	Somewhat agree	Neither agree nor disagree	Neither agree nor disagree	Neither agree nor disagree	Neither agree nor disagree	Neither agree nor disagree	Somewhat agree	Somewhat disagree	Neither agree nor disagree	Cancer	Neither agree nor disagree	Neither agree nor disagree	Neither agree nor disagree
30	Male	#NULL!	#NULL!	White (non-Hispanic)	#NULL!	#NULL!	#NULL!	#NULL!	#NULL!	Single	Bachelor's Degree (e.g., BA, BS)	$35,000 to $49,999	Agree	Strongly disagree	Somewhat agree	Somewhat agree	Somewhat agree	Somewhat agree	Somewhat agree	Strongly agree	Neither agree nor disagree	Neither agree nor disagree	Strongly disagree	Strongly disagree	Strongly agree	Neither agree nor disagree	Strongly agree	Agree	Strongly agree	Strongly disagree	Strongly disagree	Strongly agree	Strongly disagree	Strongly disagree	Strongly disagree	Strongly disagree	Strongly disagree	Strongly disagree	Strongly disagree	Strongly disagree	Strongly agree	Strongly agree	Agree	Strongly agree	Agree	Cancer	Strongly disagree	Strongly disagree	Strongly disagree
35	Female	#NULL!	#NULL!	White (non-Hispanic)	#NULL!	#NULL!	#NULL!	#NULL!	#NULL!	Married with Children	Master's Degree (e.g., MA, MS, MEd, MSW, MBA)	$50,000 to $74,999	Strongly agree	Somewhat agree	Strongly agree	Strongly agree	Agree	Strongly agree	Somewhat agree	Somewhat agree	Neither agree nor disagree	Agree	Agree	Agree	Agree	Agree	Strongly agree	Neither agree nor disagree	Somewhat agree	Agree	Strongly agree	Disagree	Strongly agree	Neither agree nor disagree	Agree	Strongly agree	Strongly agree	Agree	Somewhat agree	Somewhat disagree	Strongly agree	Somewhat agree	Strongly agree	Agree	Agree	Cancer	Strongly agree	Strongly agree	Strongly agree
42	Male	#NULL!	#NULL!	White (non-Hispanic)	#NULL!	#NULL!	#NULL!	#NULL!	#NULL!	Married with Children	Master's Degree (e.g., MA, MS, MEd, MSW, MBA)	$50,000 to $74,999	Agree	Strongly agree	Agree	Strongly agree	Agree	Agree	Strongly agree	Agree	Agree	Agree	Strongly agree	Agree	Strongly agree	Agree	Strongly agree	Agree	Strongly agree	Agree	Strongly agree	Agree	Agree	Agree	Agree	Agree	Agree	Agree	Strongly agree	Agree	Agree	Somewhat agree	Strongly agree	Strongly agree	Agree	Cancer	Agree	Strongly agree	Agree
60	Male	#NULL!	#NULL!	White (non-Hispanic)	#NULL!	#NULL!	#NULL!	#NULL!	#NULL!	Married without Children	Master's Degree (e.g., MA, MS, MEd, MSW, MBA)	$75,000 to $99,999	Somewhat disagree	Disagree	Disagree	Somewhat disagree	Disagree	Strongly agree	Strongly agree	Somewhat disagree	Neither agree nor disagree	Agree	Strongly disagree	Strongly disagree	Strongly disagree	Strongly disagree	Strongly disagree	Strongly disagree	Strongly disagree	Agree	Agree	Disagree	Agree	Strongly agree	Somewhat disagree	Somewhat agree	Neither agree nor disagree	Agree	Strongly agree	Somewhat disagree	Disagree	Somewhat disagree	Strongly disagree	Disagree	Somewhat disagree	Cancer	Strongly agree	Strongly agree	Strongly agree
33	Male	#NULL!	#NULL!	White (non-Hispanic)	#NULL!	#NULL!	#NULL!	#NULL!	#NULL!	Married with Children	Bachelor's Degree (e.g., BA, BS)	$35,000 to $49,999	Agree	Somewhat agree	Agree	Strongly agree	Agree	Strongly agree	Somewhat agree	Agree	Strongly agree	Strongly agree	Agree	Strongly agree	Somewhat agree	Agree	Agree	Strongly agree	Agree	Somewhat agree	Agree	Somewhat agree	Somewhat agree	Agree	Somewhat agree	Agree	Agree	Strongly agree	Somewhat agree	Agree	Agree	Somewhat agree	Strongly agree	Somewhat agree	Agree	Cancer	Agree	Somewhat agree	Agree
40	Male	#NULL!	#NULL!	White (non-Hispanic)	#NULL!	#NULL!	#NULL!	#NULL!	#NULL!	Single	Some college, technical school, or associate's Degree	under $15,000	Agree	Somewhat agree	Disagree	Somewhat disagree	Somewhat disagree	Disagree	Disagree	Somewhat disagree	Somewhat agree	Agree	Disagree	Disagree	Neither agree nor disagree	Strongly agree	Strongly agree	Disagree	Strongly agree	Disagree	Disagree	Somewhat disagree	Disagree	Strongly disagree	Strongly disagree	Strongly disagree	Strongly disagree	Strongly disagree	Strongly disagree	Strongly disagree	Neither agree nor disagree	Strongly disagree	Strongly disagree	Disagree	Strongly disagree	Cancer	Strongly disagree	Strongly disagree	Strongly disagree
41	Male	#NULL!	#NULL!	White (non-Hispanic)	#NULL!	#NULL!	#NULL!	#NULL!	#NULL!	Married with Children	High school graduate/GED	$15,000 to $24,999	Agree	Agree	Somewhat agree	Disagree	Disagree	Somewhat agree	Agree	Agree	Somewhat agree	Agree	Disagree	Disagree	Neither agree nor disagree	Somewhat agree	Neither agree nor disagree	Somewhat agree	Somewhat agree	Neither agree nor disagree	Somewhat disagree	Somewhat disagree	Agree	Neither agree nor disagree	Neither agree nor disagree	Neither agree nor disagree	Somewhat disagree	Agree	Somewhat disagree	Neither agree nor disagree	Neither agree nor disagree	Somewhat agree	Disagree	Somewhat agree	Somewhat agree	COVID-19	Neither agree nor disagree	Somewhat agree	Somewhat disagree
54	Female	#NULL!	#NULL!	#NULL!	#NULL!	#NULL!	#NULL!	Asian or Asian American	#NULL!	Married with Children	Bachelor's Degree (e.g., BA, BS)	$75,000 to $99,999	Somewhat disagree	Disagree	Disagree	Disagree	Strongly disagree	Neither agree nor disagree	Agree	Disagree	Agree	Disagree	Disagree	Strongly disagree	Strongly disagree	Neither agree nor disagree	Disagree	Disagree	Disagree	Neither agree nor disagree	Neither agree nor disagree	Neither agree nor disagree	Neither agree nor disagree	Neither agree nor disagree	Somewhat agree	Agree	Disagree	Agree	Agree	Disagree	Somewhat disagree	Somewhat agree	Strongly disagree	Strongly disagree	Strongly disagree	Cancer	Agree	Strongly agree	Strongly agree
64	Female	#NULL!	#NULL!	White (non-Hispanic)	#NULL!	#NULL!	#NULL!	#NULL!	#NULL!	Single	Other (Please Specify):	$50,000 to $74,999	Somewhat disagree	Somewhat agree	Neither agree nor disagree	Neither agree nor disagree	Neither agree nor disagree	Strongly agree	Strongly agree	Agree	Strongly agree	Strongly agree	Strongly disagree	Strongly disagree	Neither agree nor disagree	Strongly disagree	Strongly disagree	Strongly disagree	Strongly disagree	Agree	Agree	Disagree	Agree	Agree	Somewhat agree	Agree	Agree	Agree	Somewhat agree	Somewhat agree	Neither agree nor disagree	Disagree	Disagree	Disagree	Strongly disagree	Cancer	Strongly agree	Strongly agree	Strongly agree
56	Female	#NULL!	#NULL!	White (non-Hispanic)	#NULL!	#NULL!	#NULL!	#NULL!	#NULL!	Married without Children	Bachelor's Degree (e.g., BA, BS)	Prefer not to answer	Strongly disagree	Somewhat agree	Neither agree nor disagree	Somewhat agree	Somewhat agree	Strongly agree	Strongly agree	Neither agree nor disagree	Agree	Strongly agree	Strongly disagree	Strongly disagree	Strongly disagree	Strongly disagree	Strongly disagree	Strongly disagree	Strongly disagree	Agree	Agree	Disagree	Agree	Neither agree nor disagree	Neither agree nor disagree	Somewhat agree	Agree	Agree	Agree	Agree	Neither agree nor disagree	Neither agree nor disagree	Disagree	Disagree	Disagree	Cancer	Strongly agree	Strongly agree	Strongly agree
32	Male	#NULL!	#NULL!	#NULL!	#NULL!	#NULL!	#NULL!	Asian or Asian American	#NULL!	Single	Master's Degree (e.g., MA, MS, MEd, MSW, MBA)	$50,000 to $74,999	Strongly agree	Strongly disagree	Neither agree nor disagree	Strongly disagree	Strongly disagree	Strongly agree	Strongly agree	Strongly agree	Strongly agree	Strongly agree	Strongly disagree	Strongly disagree	Strongly disagree	Strongly disagree	Strongly disagree	Strongly disagree	Strongly disagree	Strongly agree	Strongly agree	Strongly disagree	Strongly agree	Strongly agree	Strongly disagree	Strongly disagree	Strongly disagree	Strongly agree	Strongly agree	Strongly agree	Strongly disagree	Strongly disagree	Strongly disagree	Strongly disagree	Strongly disagree	Cancer	Somewhat agree	Strongly agree	Strongly agree
62	Male	#NULL!	#NULL!	White (non-Hispanic)	#NULL!	#NULL!	#NULL!	#NULL!	#NULL!	Married with Children	Bachelor's Degree (e.g., BA, BS)	$35,000 to $49,999	Agree	Somewhat disagree	Somewhat disagree	Disagree	Disagree	Somewhat disagree	Somewhat agree	Strongly disagree	Strongly disagree	Strongly agree	Strongly disagree	Strongly disagree	Strongly disagree	Strongly disagree	Strongly disagree	Strongly disagree	Disagree	Somewhat agree	Neither agree nor disagree	Somewhat disagree	Somewhat agree	Somewhat agree	Agree	Somewhat disagree	Somewhat agree	Strongly agree	Strongly agree	Agree	Somewhat agree	Somewhat disagree	Strongly disagree	Somewhat disagree	Somewhat disagree	Cancer	Neither agree nor disagree	Agree	Somewhat agree
60	Female	#NULL!	#NULL!	White (non-Hispanic)	#NULL!	#NULL!	#NULL!	#NULL!	#NULL!	Single	Bachelor's Degree (e.g., BA, BS)	$25,000 to $34,999	Somewhat agree	Strongly disagree	Disagree	Somewhat disagree	Somewhat disagree	Strongly agree	Strongly agree	Neither agree nor disagree	Neither agree nor disagree	Agree	Strongly disagree	Strongly disagree	Strongly disagree	Strongly disagree	Strongly disagree	Strongly disagree	Strongly disagree	Strongly agree	Strongly agree	Strongly agree	Strongly agree	Strongly agree	Somewhat agree	Somewhat agree	Neither agree nor disagree	Agree	Neither agree nor disagree	Disagree	Neither agree nor disagree	Neither agree nor disagree	Strongly disagree	Strongly disagree	Strongly disagree	Cancer	Strongly agree	Strongly agree	Strongly agree
48	Male	#NULL!	#NULL!	White (non-Hispanic)	#NULL!	#NULL!	#NULL!	#NULL!	#NULL!	Married with Children	Master's Degree (e.g., MA, MS, MEd, MSW, MBA)	$50,000 to $74,999	Agree	Agree	Agree	Agree	Strongly agree	Agree	Agree	Strongly agree	Strongly agree	Agree	Agree	Strongly agree	Agree	Strongly agree	Agree	Strongly agree	Strongly agree	Agree	Agree	Agree	Agree	Agree	Agree	Strongly agree	Strongly agree	Agree	Agree	Strongly agree	Agree	Strongly agree	Agree	Agree	Agree	Cancer	Agree	Strongly agree	Strongly agree
48	Male	#NULL!	#NULL!	White (non-Hispanic)	#NULL!	#NULL!	#NULL!	#NULL!	#NULL!	Married without Children	Some college, technical school, or associate's Degree	$15,000 to $24,999	Neither agree nor disagree	Somewhat agree	Somewhat agree	Neither agree nor disagree	Somewhat disagree	Agree	Agree	Somewhat agree	Agree	Agree	Strongly disagree	Strongly disagree	Strongly disagree	Strongly disagree	Somewhat disagree	Disagree	Disagree	Strongly agree	Strongly agree	Strongly disagree	Strongly agree	Agree	Agree	Neither agree nor disagree	Neither agree nor disagree	Somewhat agree	Somewhat agree	Somewhat agree	Disagree	Neither agree nor disagree	Disagree	Disagree	Somewhat disagree	Cancer	Agree	Agree	Strongly agree
62	Male	#NULL!	#NULL!	White (non-Hispanic)	#NULL!	#NULL!	#NULL!	#NULL!	#NULL!	Married with Children	Bachelor's Degree (e.g., BA, BS)	$35,000 to $49,999	Somewhat agree	Neither agree nor disagree	Somewhat agree	Neither agree nor disagree	Somewhat agree	Disagree	Neither agree nor disagree	Agree	Somewhat disagree	Neither agree nor disagree	Somewhat agree	Agree	Neither agree nor disagree	Somewhat agree	Agree	Neither agree nor disagree	Somewhat agree	Somewhat agree	Neither agree nor disagree	Somewhat agree	Somewhat agree	Neither agree nor disagree	Neither agree nor disagree	Somewhat agree	Somewhat agree	Agree	Neither agree nor disagree	Somewhat agree	Neither agree nor disagree	Somewhat agree	Neither agree nor disagree	Agree	Somewhat agree	Cancer	Agree	Somewhat agree	Neither agree nor disagree
29	Female	#NULL!	#NULL!	White (non-Hispanic)	#NULL!	#NULL!	#NULL!	#NULL!	#NULL!	Single	Bachelor's Degree (e.g., BA, BS)	$35,000 to $49,999	Somewhat agree	Strongly disagree	Disagree	Somewhat disagree	Disagree	Somewhat agree	Somewhat agree	Disagree	Neither agree nor disagree	Agree	Strongly disagree	Strongly disagree	Strongly disagree	Strongly disagree	Strongly disagree	Strongly disagree	Strongly disagree	Strongly agree	Strongly agree	Strongly disagree	Strongly agree	Strongly agree	Neither agree nor disagree	Somewhat disagree	Disagree	Somewhat agree	Neither agree nor disagree	Somewhat agree	Somewhat disagree	Somewhat disagree	Disagree	Neither agree nor disagree	Strongly disagree	Cancer	Neither agree nor disagree	Somewhat agree	Agree
30	Female	#NULL!	#NULL!	White (non-Hispanic)	#NULL!	#NULL!	#NULL!	#NULL!	#NULL!	Married with Children	Bachelor's Degree (e.g., BA, BS)	$100,000 to $149,999	Agree	Agree	Agree	Agree	Agree	Agree	Agree	Agree	Agree	Agree	Agree	Agree	Somewhat agree	Agree	Somewhat agree	Agree	Agree	Agree	Agree	Somewhat disagree	Somewhat agree	Agree	Agree	Agree	Somewhat agree	Somewhat agree	Agree	Somewhat agree	Agree	Agree	Somewhat agree	Agree	Agree	Cancer	Agree	Agree	Somewhat agree
55	Male	#NULL!	#NULL!	#NULL!	#NULL!	#NULL!	#NULL!	Asian or Asian American	#NULL!	Single	Master's Degree (e.g., MA, MS, MEd, MSW, MBA)	$75,000 to $99,999	Disagree	Somewhat agree	Neither agree nor disagree	Somewhat agree	Somewhat agree	Agree	Somewhat agree	Agree	Agree	Agree	Disagree	Strongly disagree	Somewhat agree	Neither agree nor disagree	Strongly agree	Neither agree nor disagree	Strongly agree	Strongly disagree	Strongly disagree	Somewhat agree	Strongly disagree	Strongly disagree	Disagree	Strongly disagree	Strongly disagree	Disagree	Disagree	Strongly disagree	Somewhat agree	Somewhat agree	Agree	Disagree	Disagree	Cancer	Disagree	Disagree	Disagree
48	Female	#NULL!	#NULL!	White (non-Hispanic)	#NULL!	#NULL!	#NULL!	#NULL!	#NULL!	Married without Children	Some college, technical school, or associate's Degree	$200,000 and over	Somewhat agree	Disagree	Disagree	Disagree	Strongly disagree	Somewhat agree	Strongly agree	Somewhat disagree	Somewhat disagree	Somewhat agree	Strongly disagree	Strongly disagree	Strongly disagree	Strongly disagree	Strongly disagree	Strongly disagree	Strongly disagree	Strongly agree	Strongly agree	Strongly disagree	Strongly agree	Strongly agree	Neither agree nor disagree	Neither agree nor disagree	Somewhat agree	Somewhat disagree	Neither agree nor disagree	Neither agree nor disagree	Disagree	Strongly disagree	Disagree	Strongly disagree	Disagree	Cancer	Somewhat agree	Agree	Agree
38	Female	#NULL!	#NULL!	White (non-Hispanic)	#NULL!	#NULL!	#NULL!	#NULL!	#NULL!	Married with Children	Master's Degree (e.g., MA, MS, MEd, MSW, MBA)	$50,000 to $74,999	Somewhat agree	Somewhat disagree	Disagree	Disagree	Somewhat disagree	Agree	Agree	Somewhat agree	Agree	Somewhat agree	Disagree	Strongly disagree	Strongly disagree	Strongly disagree	Strongly disagree	Somewhat disagree	Disagree	Neither agree nor disagree	Neither agree nor disagree	Agree	Neither agree nor disagree	Neither agree nor disagree	Disagree	Somewhat disagree	Disagree	Agree	Somewhat disagree	Somewhat agree	Somewhat disagree	Disagree	Somewhat agree	Somewhat agree	Somewhat agree	Cancer	Somewhat agree	Somewhat agree	Somewhat agree
30	Female	#NULL!	#NULL!	White (non-Hispanic)	#NULL!	#NULL!	#NULL!	#NULL!	#NULL!	Married with Children	Bachelor's Degree (e.g., BA, BS)	$100,000 to $149,999	Agree	Agree	Somewhat agree	Somewhat agree	Agree	Agree	Somewhat agree	Strongly agree	Agree	Somewhat agree	Agree	Strongly agree	Agree	Agree	Somewhat agree	Strongly agree	Agree	Agree	Somewhat agree	Agree	Agree	Strongly agree	Strongly agree	Agree	Agree	Strongly agree	Agree	Somewhat agree	Agree	Strongly agree	Agree	Strongly agree	Agree	Cancer	Agree	Somewhat agree	Agree
35	Female	#NULL!	#NULL!	White (non-Hispanic)	#NULL!	#NULL!	#NULL!	#NULL!	#NULL!	Single	High school graduate/GED	$15,000 to $24,999	Somewhat agree	Disagree	Disagree	Strongly disagree	Strongly disagree	Somewhat agree	Somewhat agree	Somewhat disagree	Somewhat agree	Somewhat agree	Strongly disagree	Strongly disagree	Strongly disagree	Strongly disagree	Strongly disagree	Strongly disagree	Strongly disagree	Somewhat disagree	Somewhat disagree	Somewhat disagree	Somewhat disagree	Somewhat disagree	Strongly disagree	Somewhat agree	Somewhat agree	Agree	Somewhat disagree	Disagree	Strongly disagree	Strongly disagree	Strongly disagree	Strongly disagree	Strongly disagree	Cancer	Agree	Somewhat agree	Agree
30	Male	#NULL!	#NULL!	White (non-Hispanic)	#NULL!	#NULL!	#NULL!	#NULL!	#NULL!	Single	Some college, technical school, or associate's Degree	$50,000 to $74,999	Somewhat agree	Disagree	Agree	Disagree	Disagree	Agree	Neither agree nor disagree	Somewhat disagree	Agree	Agree	Disagree	Disagree	Disagree	Somewhat agree	Somewhat agree	Disagree	Somewhat agree	Somewhat disagree	Somewhat disagree	Neither agree nor disagree	Somewhat disagree	Somewhat agree	Neither agree nor disagree	Disagree	Somewhat agree	Somewhat agree	Strongly agree	Somewhat agree	Somewhat disagree	Somewhat disagree	Disagree	Somewhat agree	Somewhat disagree	Cancer	Disagree	Disagree	Disagree
59	Male	#NULL!	#NULL!	#NULL!	#NULL!	#NULL!	#NULL!	Asian or Asian American	#NULL!	Divorced	Bachelor's Degree (e.g., BA, BS)	$50,000 to $74,999	Neither agree nor disagree	Somewhat agree	Neither agree nor disagree	Somewhat disagree	Disagree	Somewhat agree	Somewhat agree	Somewhat disagree	Somewhat disagree	Agree	Disagree	Strongly disagree	Somewhat disagree	Neither agree nor disagree	Disagree	Somewhat disagree	Somewhat disagree	Disagree	Disagree	Agree	Disagree	Disagree	Somewhat disagree	Somewhat disagree	Agree	Somewhat agree	Somewhat agree	Somewhat disagree	Somewhat agree	Somewhat agree	Somewhat disagree	Somewhat disagree	Somewhat disagree	Cancer	Somewhat disagree	Disagree	Somewhat agree
31	Male	#NULL!	#NULL!	White (non-Hispanic)	#NULL!	#NULL!	#NULL!	#NULL!	#NULL!	Single	Bachelor's Degree (e.g., BA, BS)	$35,000 to $49,999	Neither agree nor disagree	Disagree	Somewhat disagree	Neither agree nor disagree	Somewhat disagree	Strongly agree	Agree	Agree	Agree	Strongly agree	Disagree	Strongly disagree	Somewhat disagree	Disagree	Strongly disagree	Somewhat disagree	Somewhat disagree	Somewhat disagree	Disagree	Somewhat agree	Disagree	Somewhat disagree	Somewhat disagree	Somewhat agree	Neither agree nor disagree	Somewhat agree	Somewhat agree	Somewhat agree	Somewhat agree	Somewhat agree	Somewhat disagree	Neither agree nor disagree	Somewhat agree	Cancer	Somewhat agree	Neither agree nor disagree	Somewhat agree
68	Female	African American/Black	#NULL!	#NULL!	#NULL!	#NULL!	#NULL!	#NULL!	#NULL!	Married with Children	Some college, technical school, or associate's Degree	$75,000 to $99,999	Neither agree nor disagree	Agree	Neither agree nor disagree	Disagree	Strongly disagree	Somewhat agree	Somewhat agree	Somewhat disagree	Somewhat disagree	Somewhat agree	Strongly disagree	Strongly disagree	Strongly disagree	Strongly disagree	Strongly disagree	Strongly disagree	Strongly disagree	Strongly agree	Strongly agree	Agree	Strongly agree	Strongly agree	Somewhat agree	Somewhat agree	Agree	Agree	Somewhat agree	Neither agree nor disagree	Somewhat agree	Somewhat agree	Somewhat agree	Agree	Somewhat agree	Cancer	Agree	Agree	Strongly agree
23	Male	#NULL!	#NULL!	White (non-Hispanic)	#NULL!	#NULL!	#NULL!	#NULL!	#NULL!	Single	Bachelor's Degree (e.g., BA, BS)	$50,000 to $74,999	Strongly agree	Disagree	Disagree	Disagree	Disagree	Strongly disagree	Strongly disagree	Strongly disagree	Strongly disagree	Disagree	Disagree	Disagree	Neither agree nor disagree	Strongly agree	Disagree	Disagree	Somewhat agree	Disagree	Somewhat disagree	Somewhat disagree	Disagree	Somewhat disagree	Disagree	Disagree	Disagree	Disagree	Disagree	Disagree	Disagree	Disagree	Strongly disagree	Strongly disagree	Strongly disagree	Cancer	Strongly disagree	Strongly disagree	Strongly disagree
61	Female	#NULL!	#NULL!	White (non-Hispanic)	#NULL!	#NULL!	#NULL!	#NULL!	#NULL!	Single	Master's Degree (e.g., MA, MS, MEd, MSW, MBA)	$50,000 to $74,999	Somewhat disagree	Agree	Somewhat agree	Agree	Agree	Strongly agree	Strongly agree	Somewhat agree	Strongly agree	Strongly agree	Strongly disagree	Strongly disagree	Disagree	Strongly disagree	Strongly disagree	Strongly disagree	Strongly disagree	Somewhat agree	Somewhat agree	Neither agree nor disagree	Neither agree nor disagree	Neither agree nor disagree	Somewhat agree	Somewhat agree	Somewhat agree	Somewhat agree	Somewhat agree	Neither agree nor disagree	Somewhat agree	Somewhat disagree	Strongly disagree	Strongly disagree	Strongly disagree	Cancer	Strongly agree	Strongly agree	Strongly agree
40	Male	#NULL!	Hispanic/Latino	#NULL!	#NULL!	#NULL!	#NULL!	#NULL!	#NULL!	Married with Children	Bachelor's Degree (e.g., BA, BS)	$35,000 to $49,999	Somewhat agree	Agree	Neither agree nor disagree	Agree	Somewhat agree	Somewhat agree	Neither agree nor disagree	Somewhat agree	Agree	Agree	Agree	Somewhat agree	Agree	Neither agree nor disagree	Somewhat agree	Neither agree nor disagree	Agree	Agree	Somewhat agree	Somewhat agree	Neither agree nor disagree	Agree	Agree	Somewhat agree	Agree	Agree	Strongly agree	Somewhat disagree	Agree	Agree	Agree	Agree	Agree	Cancer	Strongly agree	Strongly agree	Strongly agree
48	Female	#NULL!	#NULL!	White (non-Hispanic)	#NULL!	#NULL!	#NULL!	#NULL!	#NULL!	Married with Children	Bachelor's Degree (e.g., BA, BS)	$50,000 to $74,999	Disagree	Strongly agree	Neither agree nor disagree	Somewhat agree	Somewhat agree	Strongly agree	Somewhat agree	Somewhat disagree	Somewhat agree	Strongly agree	Strongly disagree	Strongly disagree	Strongly disagree	Strongly disagree	Strongly disagree	Strongly disagree	Strongly disagree	Somewhat agree	Somewhat agree	Somewhat agree	Somewhat agree	Somewhat agree	Somewhat disagree	Somewhat disagree	Somewhat disagree	Somewhat disagree	Somewhat disagree	Neither agree nor disagree	Strongly disagree	Strongly disagree	Strongly disagree	Neither agree nor disagree	Neither agree nor disagree	Cancer	Somewhat disagree	Disagree	Disagree
22	Female	#NULL!	#NULL!	White (non-Hispanic)	#NULL!	#NULL!	#NULL!	#NULL!	#NULL!	Single	Bachelor's Degree (e.g., BA, BS)	$15,000 to $24,999	Strongly agree	Neither agree nor disagree	Neither agree nor disagree	Disagree	Strongly disagree	Somewhat agree	Somewhat agree	Somewhat agree	Somewhat disagree	Somewhat agree	Somewhat disagree	Somewhat disagree	Disagree	Somewhat disagree	Somewhat disagree	Somewhat disagree	Somewhat disagree	Disagree	Disagree	Somewhat agree	Somewhat disagree	Somewhat agree	Somewhat agree	Somewhat agree	Agree	Agree	Somewhat agree	Agree	Somewhat agree	Agree	Strongly agree	Agree	Agree	Cancer	Agree	Somewhat agree	Somewhat agree
39	Male	#NULL!	#NULL!	White (non-Hispanic)	#NULL!	#NULL!	#NULL!	#NULL!	#NULL!	Married with Children	Master's Degree (e.g., MA, MS, MEd, MSW, MBA)	$150,000 to $199,999	Somewhat agree	Neither agree nor disagree	Somewhat disagree	Somewhat disagree	Disagree	Somewhat agree	Neither agree nor disagree	Somewhat agree	Agree	Strongly agree	Strongly disagree	Strongly disagree	Neither agree nor disagree	Strongly disagree	Strongly disagree	Somewhat disagree	Somewhat agree	Disagree	Disagree	Agree	Disagree	Strongly disagree	Somewhat agree	Somewhat agree	Neither agree nor disagree	Agree	Somewhat agree	Strongly agree	Disagree	Strongly disagree	Disagree	Somewhat disagree	Strongly disagree	Cancer	Somewhat disagree	Somewhat agree	Somewhat agree
30	Male	#NULL!	#NULL!	White (non-Hispanic)	#NULL!	#NULL!	#NULL!	#NULL!	#NULL!	Married with Children	Bachelor's Degree (e.g., BA, BS)	$75,000 to $99,999	Agree	Somewhat agree	Somewhat agree	Neither agree nor disagree	Somewhat disagree	Somewhat agree	Somewhat agree	Agree	Neither agree nor disagree	Somewhat agree	Somewhat agree	Somewhat agree	Agree	Agree	Somewhat agree	Somewhat agree	Neither agree nor disagree	Agree	Somewhat agree	Somewhat agree	Neither agree nor disagree	Somewhat disagree	Neither agree nor disagree	Somewhat agree	Neither agree nor disagree	Somewhat agree	Neither agree nor disagree	Somewhat agree	Somewhat agree	Somewhat agree	Agree	Somewhat agree	Somewhat agree	Cancer	Agree	Somewhat agree	Agree
32	Male	#NULL!	#NULL!	White (non-Hispanic)	#NULL!	#NULL!	#NULL!	#NULL!	#NULL!	Married with Children	High school graduate/GED	$35,000 to $49,999	Strongly agree	Strongly disagree	Disagree	Disagree	Somewhat disagree	Disagree	Somewhat disagree	Strongly disagree	Somewhat disagree	Disagree	Disagree	Strongly disagree	Strongly disagree	Strongly disagree	Strongly disagree	Strongly disagree	Disagree	Strongly disagree	Strongly disagree	Agree	Somewhat disagree	Strongly disagree	Disagree	Somewhat disagree	Somewhat disagree	Strongly disagree	Strongly disagree	Strongly disagree	Agree	Somewhat disagree	Somewhat agree	Disagree	Disagree	COVID-19	Disagree	Somewhat disagree	Disagree
32	Female	#NULL!	#NULL!	#NULL!	#NULL!	#NULL!	#NULL!	#NULL!	Prefer not to answer	Prefer not to answer	Bachelor's Degree (e.g., BA, BS)	Prefer not to answer	Somewhat agree	Somewhat agree	Neither agree nor disagree	Somewhat agree	Somewhat disagree	Agree	Strongly agree	Somewhat disagree	Somewhat agree	Agree	Strongly disagree	Strongly disagree	Strongly disagree	Strongly disagree	Strongly disagree	Strongly disagree	Strongly disagree	Neither agree nor disagree	Neither agree nor disagree	Neither agree nor disagree	Neither agree nor disagree	Somewhat agree	Disagree	Somewhat agree	Disagree	Somewhat agree	Strongly disagree	Strongly disagree	Somewhat disagree	Strongly disagree	Strongly disagree	Strongly disagree	Strongly disagree	Cancer	Neither agree nor disagree	Agree	Somewhat agree
37	Male	#NULL!	#NULL!	White (non-Hispanic)	#NULL!	#NULL!	#NULL!	#NULL!	#NULL!	Married with Children	Bachelor's Degree (e.g., BA, BS)	$25,000 to $34,999	Strongly agree	Strongly agree	Strongly agree	Strongly agree	Agree	Strongly agree	Strongly agree	Strongly agree	Strongly agree	Agree	Strongly disagree	Strongly disagree	Strongly disagree	Strongly disagree	Strongly disagree	Strongly disagree	Strongly disagree	Agree	Agree	Somewhat agree	Somewhat agree	Agree	Strongly agree	Strongly agree	Strongly agree	Strongly agree	Strongly agree	Agree	Strongly agree	Strongly agree	Strongly agree	Strongly agree	Agree	Cancer	Strongly agree	Agree	Strongly agree
48	Male	#NULL!	#NULL!	White (non-Hispanic)	#NULL!	#NULL!	#NULL!	#NULL!	#NULL!	Single	Bachelor's Degree (e.g., BA, BS)	$75,000 to $99,999	Somewhat agree	Neither agree nor disagree	Disagree	Disagree	Disagree	Somewhat agree	Neither agree nor disagree	Neither agree nor disagree	Neither agree nor disagree	Neither agree nor disagree	Neither agree nor disagree	Disagree	Agree	Agree	Agree	Neither agree nor disagree	Neither agree nor disagree	Strongly disagree	Strongly disagree	Agree	Disagree	Strongly disagree	Neither agree nor disagree	Neither agree nor disagree	Disagree	Neither agree nor disagree	Somewhat disagree	Neither agree nor disagree	Disagree	Neither agree nor disagree	Somewhat agree	Neither agree nor disagree	Neither agree nor disagree	Cancer	Neither agree nor disagree	Somewhat agree	Somewhat disagree
35	Male	#NULL!	#NULL!	White (non-Hispanic)	#NULL!	#NULL!	#NULL!	#NULL!	#NULL!	Married with Children	Other (Please Specify):	$50,000 to $74,999	Agree	Strongly disagree	Agree	Agree	Somewhat agree	Agree	Agree	Agree	Agree	Agree	Agree	Agree	Agree	Agree	Agree	Strongly agree	Agree	Agree	Agree	Agree	Agree	Agree	Agree	Agree	Agree	Somewhat agree	Agree	Agree	Agree	Agree	Agree	Agree	Agree	Cancer	Agree	Agree	Agree
67	Male	#NULL!	#NULL!	White (non-Hispanic)	#NULL!	#NULL!	#NULL!	#NULL!	#NULL!	Married with Children	Bachelor's Degree (e.g., BA, BS)	$35,000 to $49,999	Somewhat agree	Neither agree nor disagree	Somewhat disagree	Neither agree nor disagree	Somewhat disagree	Agree	Somewhat agree	Somewhat disagree	Neither agree nor disagree	Somewhat agree	Neither agree nor disagree	Neither agree nor disagree	Somewhat disagree	Somewhat disagree	Somewhat disagree	Disagree	Disagree	Somewhat agree	Agree	Disagree	Agree	Strongly agree	Somewhat agree	Agree	Agree	Somewhat agree	Agree	Agree	Somewhat agree	Agree	Somewhat agree	Agree	Agree	Cancer	Strongly agree	Strongly agree	Strongly agree
37	Male	#NULL!	#NULL!	White (non-Hispanic)	#NULL!	#NULL!	#NULL!	#NULL!	#NULL!	Single	Some college, technical school, or associate's Degree	$150,000 to $199,999	Agree	Strongly disagree	Strongly disagree	Strongly disagree	Strongly disagree	Neither agree nor disagree	Disagree	Disagree	Disagree	Somewhat agree	Neither agree nor disagree	Neither agree nor disagree	Neither agree nor disagree	Neither agree nor disagree	Neither agree nor disagree	Neither agree nor disagree	Neither agree nor disagree	Strongly disagree	Strongly disagree	Strongly agree	Strongly disagree	Strongly disagree	Neither agree nor disagree	Neither agree nor disagree	Neither agree nor disagree	Neither agree nor disagree	Neither agree nor disagree	Neither agree nor disagree	Neither agree nor disagree	Neither agree nor disagree	Neither agree nor disagree	Neither agree nor disagree	Neither agree nor disagree	Cancer	Strongly disagree	Strongly disagree	Strongly disagree
40	Male	#NULL!	#NULL!	White (non-Hispanic)	#NULL!	#NULL!	#NULL!	#NULL!	#NULL!	Married with Children	Bachelor's Degree (e.g., BA, BS)	$100,000 to $149,999	Somewhat agree	Disagree	Somewhat disagree	Disagree	Disagree	Neither agree nor disagree	Somewhat agree	Somewhat disagree	Somewhat disagree	Strongly agree	Strongly disagree	Strongly disagree	Strongly disagree	Strongly disagree	Somewhat disagree	Strongly disagree	Strongly disagree	Neither agree nor disagree	Neither agree nor disagree	Somewhat agree	Somewhat disagree	Neither agree nor disagree	Agree	Somewhat disagree	Neither agree nor disagree	Somewhat agree	Neither agree nor disagree	Agree	Disagree	Somewhat disagree	Somewhat disagree	Disagree	Somewhat disagree	Cancer	Somewhat agree	Somewhat agree	Somewhat agree
37	Female	African American/Black	#NULL!	#NULL!	#NULL!	#NULL!	#NULL!	#NULL!	#NULL!	Single	Bachelor's Degree (e.g., BA, BS)	$35,000 to $49,999	Agree	Strongly disagree	Neither agree nor disagree	Strongly disagree	Strongly disagree	Neither agree nor disagree	Neither agree nor disagree	Neither agree nor disagree	Neither agree nor disagree	Neither agree nor disagree	Strongly disagree	Strongly disagree	Strongly disagree	Strongly disagree	Strongly disagree	Strongly disagree	Strongly disagree	Somewhat agree	Somewhat agree	Disagree	Somewhat agree	Somewhat agree	Agree	Agree	Agree	Strongly agree	Strongly agree	Somewhat agree	Neither agree nor disagree	Neither agree nor disagree	Strongly disagree	Strongly disagree	Strongly disagree	Cancer	Strongly agree	Strongly agree	Strongly agree
58	Male	#NULL!	#NULL!	White (non-Hispanic)	#NULL!	#NULL!	#NULL!	#NULL!	#NULL!	Married with Children	Bachelor's Degree (e.g., BA, BS)	$35,000 to $49,999	Somewhat disagree	Somewhat agree	Somewhat agree	Neither agree nor disagree	Neither agree nor disagree	Agree	Somewhat agree	Somewhat agree	Somewhat agree	Agree	Somewhat disagree	Neither agree nor disagree	Somewhat disagree	Disagree	Disagree	Disagree	Disagree	Agree	Somewhat agree	Neither agree nor disagree	Neither agree nor disagree	Agree	Agree	Agree	Somewhat agree	Somewhat agree	Agree	Somewhat agree	Somewhat agree	Agree	Somewhat agree	Neither agree nor disagree	Somewhat agree	Cancer	Agree	Strongly agree	Strongly agree
35	Female	#NULL!	#NULL!	#NULL!	#NULL!	#NULL!	#NULL!	Asian or Asian American	#NULL!	Married with Children	Bachelor's Degree (e.g., BA, BS)	$100,000 to $149,999	Agree	Disagree	Disagree	Somewhat disagree	Disagree	Agree	Agree	Agree	Agree	Agree	Disagree	Disagree	Disagree	Neither agree nor disagree	Neither agree nor disagree	Somewhat disagree	Disagree	Neither agree nor disagree	Neither agree nor disagree	Somewhat disagree	Somewhat agree	Agree	Neither agree nor disagree	Agree	Agree	Agree	Agree	Agree	Neither agree nor disagree	Somewhat agree	Somewhat agree	Somewhat agree	Somewhat agree	Cancer	Agree	Strongly agree	Strongly agree
48	Male	#NULL!	#NULL!	White (non-Hispanic)	#NULL!	#NULL!	#NULL!	#NULL!	#NULL!	Single	Some college, technical school, or associate's Degree	under $15,000	Agree	Strongly disagree	Disagree	Disagree	Strongly disagree	Strongly disagree	Strongly disagree	Strongly disagree	Strongly disagree	Strongly disagree	Disagree	Disagree	Somewhat disagree	Disagree	Disagree	Strongly disagree	Strongly agree	Strongly disagree	Strongly disagree	Strongly agree	Strongly disagree	Strongly disagree	Disagree	Strongly disagree	Somewhat agree	Somewhat agree	Somewhat agree	Disagree	Disagree	Disagree	Strongly disagree	Strongly disagree	Somewhat agree	Cancer	Disagree	Disagree	Disagree
55	Female	#NULL!	#NULL!	White (non-Hispanic)	#NULL!	Native American	#NULL!	#NULL!	#NULL!	Divorced	Bachelor's Degree (e.g., BA, BS)	$25,000 to $34,999	Neither agree nor disagree	Strongly disagree	Strongly disagree	Strongly disagree	Strongly disagree	Agree	Agree	Neither agree nor disagree	Somewhat agree	Somewhat agree	Strongly disagree	Strongly disagree	Somewhat disagree	Strongly disagree	Strongly disagree	Strongly disagree	Strongly disagree	Strongly agree	Strongly agree	Strongly disagree	Strongly agree	Strongly agree	Strongly disagree	Somewhat disagree	Somewhat disagree	Agree	Neither agree nor disagree	Strongly disagree	Disagree	Strongly disagree	Strongly disagree	Strongly disagree	Strongly disagree	Cancer	Agree	Strongly agree	Strongly agree
40	Female	#NULL!	#NULL!	White (non-Hispanic)	#NULL!	#NULL!	#NULL!	#NULL!	#NULL!	Married with Children	Master's Degree (e.g., MA, MS, MEd, MSW, MBA)	$50,000 to $74,999	Strongly agree	Agree	Neither agree nor disagree	Somewhat disagree	Somewhat disagree	Somewhat agree	Disagree	Somewhat disagree	Somewhat disagree	Disagree	Somewhat agree	Neither agree nor disagree	Somewhat disagree	Disagree	Neither agree nor disagree	Neither agree nor disagree	Neither agree nor disagree	Somewhat agree	Somewhat agree	Agree	Somewhat agree	Disagree	Somewhat agree	Agree	Agree	Agree	Somewhat agree	Strongly agree	Agree	Agree	Somewhat agree	Somewhat agree	Somewhat disagree	Cancer	Strongly agree	Agree	Strongly agree
42	Male	#NULL!	#NULL!	White (non-Hispanic)	#NULL!	#NULL!	#NULL!	#NULL!	#NULL!	Married with Children	Master's Degree (e.g., MA, MS, MEd, MSW, MBA)	$150,000 to $199,999	Agree	Strongly disagree	Strongly disagree	Strongly disagree	Strongly disagree	Somewhat agree	Somewhat agree	Somewhat disagree	Neither agree nor disagree	Strongly agree	Disagree	Strongly disagree	Somewhat disagree	Somewhat agree	Somewhat agree	Somewhat disagree	Disagree	Agree	Strongly agree	Strongly disagree	Strongly agree	Strongly agree	Agree	Neither agree nor disagree	Somewhat disagree	Agree	Strongly agree	Neither agree nor disagree	Disagree	Somewhat disagree	Disagree	Strongly disagree	Strongly disagree	Cancer	Somewhat agree	Strongly agree	Strongly agree
38	Female	#NULL!	#NULL!	White (non-Hispanic)	#NULL!	#NULL!	#NULL!	#NULL!	#NULL!	Married with Children	Bachelor's Degree (e.g., BA, BS)	$100,000 to $149,999	Disagree	Strongly agree	Somewhat agree	Somewhat agree	Somewhat agree	Strongly agree	Strongly agree	Agree	Agree	Strongly agree	Strongly disagree	Strongly disagree	Strongly disagree	Strongly disagree	Strongly disagree	Disagree	Strongly disagree	Agree	Agree	Strongly disagree	Agree	Strongly agree	Disagree	Neither agree nor disagree	Neither agree nor disagree	Disagree	Disagree	Disagree	Disagree	Disagree	Agree	Disagree	Disagree	Cancer	Strongly agree	Strongly agree	Strongly agree
60	Female	#NULL!	#NULL!	White (non-Hispanic)	#NULL!	#NULL!	#NULL!	#NULL!	#NULL!	Single	Master's Degree (e.g., MA, MS, MEd, MSW, MBA)	$50,000 to $74,999	Neither agree nor disagree	Disagree	Neither agree nor disagree	Somewhat disagree	Disagree	Somewhat agree	Neither agree nor disagree	Neither agree nor disagree	Somewhat agree	Agree	Strongly disagree	Strongly disagree	Strongly disagree	Strongly disagree	Disagree	Neither agree nor disagree	Disagree	Agree	Agree	Strongly disagree	Agree	Strongly agree	Somewhat agree	Neither agree nor disagree	Neither agree nor disagree	Somewhat agree	Somewhat agree	Somewhat agree	Somewhat disagree	Neither agree nor disagree	Disagree	Neither agree nor disagree	Neither agree nor disagree	Cancer	Neither agree nor disagree	Agree	Agree
34	Female	#NULL!	#NULL!	White (non-Hispanic)	#NULL!	#NULL!	#NULL!	#NULL!	#NULL!	Divorced	Bachelor's Degree (e.g., BA, BS)	$50,000 to $74,999	Somewhat agree	Somewhat agree	Somewhat disagree	Disagree	Somewhat agree	Somewhat agree	Agree	Agree	Somewhat agree	Strongly agree	Strongly disagree	Strongly disagree	Disagree	Disagree	Somewhat disagree	Somewhat disagree	Disagree	Strongly agree	Strongly agree	Strongly disagree	Strongly agree	Somewhat agree	Disagree	Disagree	Somewhat disagree	Disagree	Somewhat disagree	Agree	Disagree	Disagree	Strongly disagree	Strongly disagree	Disagree	Cancer	Agree	Agree	Agree
36	Female	#NULL!	#NULL!	#NULL!	#NULL!	#NULL!	#NULL!	Asian or Asian American	#NULL!	Married without Children	Master's Degree (e.g., MA, MS, MEd, MSW, MBA)	$150,000 to $199,999	Somewhat agree	Disagree	Disagree	Neither agree nor disagree	Somewhat disagree	Agree	Somewhat agree	Neither agree nor disagree	Somewhat agree	Somewhat agree	Strongly disagree	Strongly disagree	Strongly disagree	Strongly disagree	Disagree	Strongly disagree	Strongly disagree	Agree	Agree	Disagree	Agree	Strongly agree	Somewhat agree	Somewhat agree	Neither agree nor disagree	Somewhat agree	Somewhat agree	Somewhat agree	Disagree	Somewhat disagree	Disagree	Somewhat disagree	Somewhat disagree	Cancer	Somewhat agree	Agree	Agree
28	Female	#NULL!	Hispanic/Latino	#NULL!	#NULL!	#NULL!	#NULL!	#NULL!	#NULL!	Married with Children	Bachelor's Degree (e.g., BA, BS)	$35,000 to $49,999	Somewhat agree	Agree	Disagree	Somewhat agree	Somewhat disagree	Strongly agree	Somewhat agree	Disagree	Strongly agree	Strongly agree	Strongly disagree	Strongly disagree	Agree	Somewhat agree	Somewhat disagree	Disagree	Somewhat disagree	Neither agree nor disagree	Neither agree nor disagree	Somewhat agree	Disagree	Somewhat disagree	Agree	Agree	Somewhat agree	Somewhat agree	Somewhat agree	Strongly agree	Somewhat agree	Agree	Agree	Agree	Somewhat agree	Cancer	Strongly agree	Strongly agree	Strongly agree
38	Female	#NULL!	#NULL!	White (non-Hispanic)	#NULL!	#NULL!	#NULL!	#NULL!	#NULL!	Married with Children	Master's Degree (e.g., MA, MS, MEd, MSW, MBA)	$50,000 to $74,999	Agree	Somewhat agree	Somewhat disagree	Strongly agree	Somewhat disagree	Somewhat agree	Disagree	Agree	Somewhat disagree	Agree	Somewhat agree	Neither agree nor disagree	Strongly agree	Neither agree nor disagree	Strongly agree	Somewhat disagree	Neither agree nor disagree	Strongly agree	Neither agree nor disagree	Strongly disagree	Somewhat disagree	Strongly agree	Somewhat agree	Neither agree nor disagree	Strongly agree	Agree	Somewhat agree	Somewhat agree	Strongly agree	Somewhat agree	Strongly agree	Agree	Somewhat agree	Cancer	Agree	Strongly agree	Agree
38	Other (please specify)	#NULL!	#NULL!	#NULL!	Other (please specify)	#NULL!	#NULL!	#NULL!	#NULL!	Widowed	Some college, technical school, or associate's Degree	$15,000 to $24,999	Strongly agree	Disagree	Disagree	Disagree	Disagree	Disagree	Disagree	Disagree	Disagree	Disagree	Neither agree nor disagree	Neither agree nor disagree	Neither agree nor disagree	Strongly agree	Strongly agree	Neither agree nor disagree	Strongly agree	Disagree	Disagree	Somewhat agree	Disagree	Disagree	Strongly disagree	Strongly disagree	Strongly disagree	Strongly disagree	Strongly disagree	Strongly disagree	Agree	Neither agree nor disagree	Agree	Disagree	Disagree	Cancer	Strongly disagree	Strongly disagree	Strongly disagree
51	Female	#NULL!	#NULL!	White (non-Hispanic)	#NULL!	#NULL!	#NULL!	#NULL!	Prefer not to answer	Single	Professional Degree or doctoral degree (e.g., MD, JD, PhD, EdD)	$35,000 to $49,999	Somewhat agree	Disagree	Disagree	Disagree	Strongly disagree	Somewhat disagree	Somewhat agree	Neither agree nor disagree	Neither agree nor disagree	Agree	Strongly disagree	Strongly disagree	Disagree	Disagree	Somewhat disagree	Disagree	Disagree	Neither agree nor disagree	Agree	Disagree	Agree	Agree	Agree	Somewhat agree	Neither agree nor disagree	Somewhat agree	Somewhat agree	Somewhat agree	Neither agree nor disagree	Neither agree nor disagree	Disagree	Strongly disagree	Strongly disagree	Cancer	Somewhat agree	Strongly agree	Agree
53	Male	#NULL!	#NULL!	White (non-Hispanic)	#NULL!	#NULL!	#NULL!	#NULL!	#NULL!	Single	Bachelor's Degree (e.g., BA, BS)	$25,000 to $34,999	Neither agree nor disagree	Disagree	Disagree	Disagree	Strongly disagree	Somewhat agree	Agree	Neither agree nor disagree	Neither agree nor disagree	Agree	Strongly disagree	Strongly disagree	Strongly disagree	Strongly disagree	Strongly disagree	Strongly disagree	Strongly disagree	Somewhat agree	Somewhat agree	Disagree	Somewhat agree	Strongly agree	Neither agree nor disagree	Somewhat disagree	Disagree	Somewhat agree	Disagree	Somewhat agree	Disagree	Disagree	Strongly disagree	Disagree	Strongly disagree	Cancer	Somewhat disagree	Disagree	Disagree
29	Male	#NULL!	#NULL!	White (non-Hispanic)	#NULL!	#NULL!	#NULL!	#NULL!	#NULL!	Single	Some college, technical school, or associate's Degree	$50,000 to $74,999	Somewhat agree	Strongly disagree	Strongly disagree	Strongly disagree	Strongly disagree	Somewhat disagree	Somewhat disagree	Disagree	Somewhat disagree	Somewhat disagree	Strongly disagree	Strongly disagree	Strongly disagree	Strongly disagree	Strongly disagree	Strongly disagree	Strongly disagree	Strongly agree	Strongly agree	Strongly disagree	Strongly agree	Strongly agree	Somewhat agree	Neither agree nor disagree	Neither agree nor disagree	Agree	Neither agree nor disagree	Neither agree nor disagree	Neither agree nor disagree	Neither agree nor disagree	Neither agree nor disagree	Disagree	Disagree	Cancer	Strongly disagree	Strongly disagree	Strongly disagree
32	Male	African American/Black	#NULL!	#NULL!	#NULL!	#NULL!	#NULL!	#NULL!	#NULL!	Married with Children	Bachelor's Degree (e.g., BA, BS)	$75,000 to $99,999	Agree	Agree	Agree	Somewhat agree	Agree	Somewhat agree	Agree	Agree	Somewhat agree	Agree	Somewhat disagree	Disagree	Neither agree nor disagree	Somewhat disagree	Somewhat disagree	Disagree	Disagree	Agree	Agree	Disagree	Agree	Agree	Agree	Agree	Agree	Agree	Agree	Agree	Agree	Agree	Strongly agree	Agree	Agree	Cancer	Agree	Agree	Agree
37	Male	#NULL!	#NULL!	#NULL!	#NULL!	#NULL!	#NULL!	Asian or Asian American	#NULL!	Married with Children	Professional Degree or doctoral degree (e.g., MD, JD, PhD, EdD)	$150,000 to $199,999	Agree	Strongly disagree	Strongly disagree	Strongly disagree	Strongly disagree	Somewhat agree	Neither agree nor disagree	Somewhat disagree	Somewhat disagree	Somewhat disagree	Disagree	Strongly disagree	Strongly disagree	Strongly disagree	Strongly disagree	Strongly disagree	Strongly disagree	Neither agree nor disagree	Somewhat disagree	Disagree	Neither agree nor disagree	Agree	Somewhat agree	Somewhat agree	Somewhat agree	Somewhat agree	Somewhat agree	Somewhat agree	Somewhat agree	Somewhat agree	Somewhat agree	Somewhat agree	Somewhat agree	Cancer	Somewhat disagree	Somewhat disagree	Somewhat disagree
45	Female	#NULL!	#NULL!	#NULL!	#NULL!	#NULL!	#NULL!	Asian or Asian American	#NULL!	Married with Children	Bachelor's Degree (e.g., BA, BS)	$100,000 to $149,999	Somewhat agree	Disagree	Neither agree nor disagree	Neither agree nor disagree	Disagree	Strongly agree	Neither agree nor disagree	Agree	Strongly agree	Agree	Strongly disagree	Strongly disagree	Strongly disagree	Strongly disagree	Strongly disagree	Strongly disagree	Strongly disagree	Agree	Agree	Disagree	Somewhat agree	Agree	Somewhat agree	Somewhat agree	Somewhat agree	Somewhat agree	Somewhat agree	Neither agree nor disagree	Disagree	Somewhat agree	Neither agree nor disagree	Disagree	Disagree	Cancer	Agree	Strongly agree	Strongly agree
39	Female	#NULL!	#NULL!	#NULL!	#NULL!	#NULL!	#NULL!	Asian or Asian American	#NULL!	Married with Children	Bachelor's Degree (e.g., BA, BS)	$200,000 and over	Somewhat agree	Disagree	Neither agree nor disagree	Somewhat agree	Neither agree nor disagree	Somewhat agree	Somewhat agree	Somewhat agree	Somewhat agree	Agree	Strongly disagree	Strongly disagree	Neither agree nor disagree	Strongly disagree	Strongly disagree	Strongly disagree	Strongly disagree	Neither agree nor disagree	Neither agree nor disagree	Neither agree nor disagree	Neither agree nor disagree	Neither agree nor disagree	Somewhat disagree	Somewhat disagree	Somewhat disagree	Strongly agree	Strongly agree	Strongly agree	Somewhat agree	Agree	Agree	Agree	Agree	Cancer	Somewhat agree	Strongly agree	Strongly agree
57	Male	#NULL!	#NULL!	White (non-Hispanic)	#NULL!	#NULL!	#NULL!	#NULL!	#NULL!	Married with Children	Bachelor's Degree (e.g., BA, BS)	$150,000 to $199,999	Somewhat disagree	Agree	Somewhat agree	Disagree	Disagree	Strongly agree	Agree	Neither agree nor disagree	Agree	Strongly agree	Strongly disagree	Strongly disagree	Strongly disagree	Disagree	Strongly disagree	Strongly disagree	Disagree	Somewhat agree	Neither agree nor disagree	Somewhat agree	Neither agree nor disagree	Somewhat agree	Agree	Disagree	Disagree	Agree	Disagree	Agree	Disagree	Disagree	Strongly disagree	Strongly disagree	Strongly disagree	Cancer	Agree	Strongly agree	Strongly agree
25	Female	#NULL!	#NULL!	White (non-Hispanic)	#NULL!	#NULL!	#NULL!	#NULL!	#NULL!	Single	Partial High school credits	$25,000 to $34,999	Agree	Somewhat disagree	Disagree	Agree	Neither agree nor disagree	Neither agree nor disagree	Neither agree nor disagree	Somewhat agree	Somewhat disagree	Neither agree nor disagree	Agree	Somewhat disagree	Neither agree nor disagree	Somewhat agree	Agree	Neither agree nor disagree	Neither agree nor disagree	Somewhat agree	Somewhat disagree	Somewhat disagree	Somewhat agree	Somewhat disagree	Agree	Neither agree nor disagree	Somewhat disagree	Agree	Somewhat disagree	Somewhat agree	Neither agree nor disagree	Agree	Agree	Somewhat agree	Neither agree nor disagree	Cancer	Agree	Neither agree nor disagree	Somewhat disagree
42	Female	#NULL!	#NULL!	White (non-Hispanic)	#NULL!	#NULL!	#NULL!	#NULL!	#NULL!	Married with Children	Master's Degree (e.g., MA, MS, MEd, MSW, MBA)	$15,000 to $24,999	Disagree	Agree	Disagree	Somewhat agree	Somewhat disagree	Somewhat disagree	Somewhat agree	Somewhat agree	Somewhat agree	Somewhat agree	Somewhat agree	Somewhat disagree	Somewhat disagree	Somewhat disagree	Neither agree nor disagree	Disagree	Strongly disagree	Somewhat disagree	Somewhat disagree	Somewhat agree	Somewhat disagree	Somewhat disagree	Somewhat agree	Somewhat disagree	Agree	Somewhat agree	Somewhat agree	Somewhat agree	Somewhat agree	Somewhat agree	Strongly agree	Agree	Somewhat agree	Cancer	Strongly agree	Strongly agree	Agree
36	Female	#NULL!	#NULL!	White (non-Hispanic)	#NULL!	#NULL!	#NULL!	#NULL!	#NULL!	Married without Children	Master's Degree (e.g., MA, MS, MEd, MSW, MBA)	$75,000 to $99,999	Somewhat agree	Agree	Agree	Somewhat agree	Somewhat agree	Somewhat agree	Agree	Strongly agree	Strongly agree	Somewhat agree	Somewhat agree	Somewhat disagree	Somewhat agree	Agree	Agree	Strongly agree	Somewhat agree	Strongly agree	Agree	Somewhat disagree	Neither agree nor disagree	Somewhat disagree	Somewhat agree	Agree	Agree	Somewhat agree	Strongly agree	Somewhat agree	Disagree	Strongly disagree	Somewhat disagree	Somewhat disagree	Neither agree nor disagree	Cancer	Strongly agree	Strongly agree	Agree
36	Male	#NULL!	#NULL!	White (non-Hispanic)	#NULL!	#NULL!	#NULL!	#NULL!	#NULL!	Married with Children	Master's Degree (e.g., MA, MS, MEd, MSW, MBA)	$150,000 to $199,999	Agree	Agree	Strongly agree	Strongly agree	Agree	Agree	Agree	Agree	Agree	Agree	Strongly agree	Agree	Strongly agree	Agree	Strongly agree	Agree	Strongly agree	Strongly agree	Somewhat agree	Disagree	Strongly agree	Agree	Agree	Somewhat agree	Strongly agree	Agree	Strongly agree	Strongly agree	Strongly agree	Agree	Strongly agree	Strongly agree	Agree	Cancer	Strongly agree	Agree	Strongly agree
44	Male	African American/Black	#NULL!	White (non-Hispanic)	#NULL!	#NULL!	#NULL!	#NULL!	#NULL!	Married with Children	Master's Degree (e.g., MA, MS, MEd, MSW, MBA)	$75,000 to $99,999	Somewhat disagree	Somewhat agree	Neither agree nor disagree	Neither agree nor disagree	Disagree	Strongly agree	Strongly agree	Agree	Strongly agree	Strongly agree	Strongly disagree	Strongly disagree	Disagree	Somewhat disagree	Disagree	Strongly disagree	Strongly disagree	Agree	Agree	Somewhat disagree	Somewhat agree	Somewhat agree	Agree	Somewhat agree	Neither agree nor disagree	Somewhat agree	Neither agree nor disagree	Agree	Somewhat disagree	Disagree	Strongly disagree	Somewhat disagree	Somewhat disagree	Cancer	Somewhat agree	Agree	Agree
63	Male	#NULL!	#NULL!	White (non-Hispanic)	#NULL!	#NULL!	#NULL!	#NULL!	#NULL!	Married with Children	Bachelor's Degree (e.g., BA, BS)	$100,000 to $149,999	Somewhat agree	Disagree	Disagree	Disagree	Disagree	Agree	Somewhat agree	Neither agree nor disagree	Somewhat agree	Strongly agree	Strongly disagree	Strongly disagree	Strongly disagree	Strongly disagree	Strongly disagree	Strongly disagree	Strongly disagree	Strongly agree	Strongly agree	Strongly disagree	Strongly agree	Strongly agree	Neither agree nor disagree	Disagree	Disagree	Somewhat agree	Neither agree nor disagree	Somewhat agree	Disagree	Disagree	Somewhat disagree	Strongly disagree	Disagree	Cancer	Somewhat agree	Agree	Somewhat agree
47	Female	#NULL!	#NULL!	White (non-Hispanic)	#NULL!	#NULL!	#NULL!	#NULL!	#NULL!	Single	Bachelor's Degree (e.g., BA, BS)	$25,000 to $34,999	Somewhat disagree	Disagree	Neither agree nor disagree	Neither agree nor disagree	Somewhat agree	Agree	Agree	Neither agree nor disagree	Agree	Agree	Strongly disagree	Strongly disagree	Strongly disagree	Strongly disagree	Disagree	Disagree	Strongly disagree	Agree	Agree	Disagree	Agree	Agree	Somewhat agree	Neither agree nor disagree	Neither agree nor disagree	Somewhat agree	Neither agree nor disagree	Neither agree nor disagree	Neither agree nor disagree	Neither agree nor disagree	Somewhat disagree	Disagree	Somewhat disagree	Cancer	Neither agree nor disagree	Agree	Somewhat agree
49	Female	#NULL!	#NULL!	White (non-Hispanic)	#NULL!	#NULL!	#NULL!	#NULL!	#NULL!	Single	Some college, technical school, or associate's Degree	$15,000 to $24,999	Agree	Disagree	Disagree	Disagree	Disagree	Neither agree nor disagree	Somewhat disagree	Neither agree nor disagree	Disagree	Neither agree nor disagree	Somewhat disagree	Somewhat disagree	Neither agree nor disagree	Neither agree nor disagree	Neither agree nor disagree	Somewhat agree	Somewhat agree	Neither agree nor disagree	Neither agree nor disagree	Neither agree nor disagree	Neither agree nor disagree	Disagree	Neither agree nor disagree	Neither agree nor disagree	Neither agree nor disagree	Neither agree nor disagree	Neither agree nor disagree	Neither agree nor disagree	Neither agree nor disagree	Neither agree nor disagree	Neither agree nor disagree	Neither agree nor disagree	Neither agree nor disagree	Cancer	Disagree	Disagree	Disagree
68	Female	#NULL!	#NULL!	White (non-Hispanic)	#NULL!	#NULL!	#NULL!	#NULL!	#NULL!	Married with Children	Some college, technical school, or associate's Degree	$50,000 to $74,999	Somewhat agree	Disagree	Disagree	Disagree	Disagree	Disagree	Disagree	Disagree	Disagree	Somewhat disagree	Somewhat agree	Neither agree nor disagree	Neither agree nor disagree	Somewhat agree	Somewhat agree	Neither agree nor disagree	Agree	Disagree	Disagree	Agree	Disagree	Disagree	Disagree	Disagree	Neither agree nor disagree	Neither agree nor disagree	Somewhat agree	Neither agree nor disagree	Neither agree nor disagree	Neither agree nor disagree	Somewhat disagree	Neither agree nor disagree	Neither agree nor disagree	Cancer	Somewhat agree	Agree	Agree
61	Male	#NULL!	#NULL!	White (non-Hispanic)	#NULL!	#NULL!	#NULL!	#NULL!	#NULL!	Married with Children	Master's Degree (e.g., MA, MS, MEd, MSW, MBA)	$100,000 to $149,999	Somewhat agree	Somewhat disagree	Somewhat disagree	Disagree	Disagree	Agree	Somewhat agree	Disagree	Somewhat agree	Strongly agree	Strongly disagree	Strongly disagree	Strongly disagree	Strongly disagree	Strongly disagree	Strongly disagree	Strongly disagree	Strongly agree	Strongly agree	Strongly disagree	Strongly agree	Strongly agree	Somewhat agree	Neither agree nor disagree	Neither agree nor disagree	Somewhat agree	Somewhat agree	Neither agree nor disagree	Disagree	Disagree	Strongly disagree	Strongly disagree	Strongly disagree	Cancer	Somewhat disagree	Somewhat agree	Somewhat agree
56	Female	#NULL!	#NULL!	White (non-Hispanic)	#NULL!	#NULL!	#NULL!	#NULL!	#NULL!	Married with Children	Master's Degree (e.g., MA, MS, MEd, MSW, MBA)	$50,000 to $74,999	Agree	Strongly agree	Strongly agree	Agree	Agree	Agree	Strongly agree	Agree	Strongly agree	Agree	Agree	Strongly agree	Agree	Agree	Strongly agree	Strongly agree	Agree	Somewhat agree	Strongly agree	Agree	Agree	Strongly agree	Strongly agree	Strongly agree	Strongly agree	Agree	Strongly agree	Agree	Strongly agree	Strongly agree	Strongly agree	Strongly agree	Strongly agree	Cancer	Agree	Strongly agree	Agree
54	Male	#NULL!	#NULL!	White (non-Hispanic)	#NULL!	#NULL!	#NULL!	#NULL!	#NULL!	Domestic partnership	Some college, technical school, or associate's Degree	$50,000 to $74,999	Agree	Disagree	Somewhat disagree	Somewhat disagree	Disagree	Agree	Agree	Somewhat agree	Agree	Strongly agree	Strongly disagree	Strongly disagree	Disagree	Strongly disagree	Disagree	Strongly disagree	Disagree	Agree	Agree	Disagree	Agree	Strongly agree	Agree	Agree	Neither agree nor disagree	Agree	Somewhat agree	Somewhat agree	Somewhat disagree	Disagree	Somewhat disagree	Neither agree nor disagree	Neither agree nor disagree	Cancer	Agree	Agree	Agree
44	Female	#NULL!	#NULL!	White (non-Hispanic)	#NULL!	#NULL!	#NULL!	#NULL!	#NULL!	Married with Children	Bachelor's Degree (e.g., BA, BS)	$35,000 to $49,999	Agree	Agree	Agree	Agree	Agree	Agree	Agree	Strongly agree	Agree	Agree	Agree	Strongly agree	Strongly agree	Agree	Strongly agree	Strongly agree	Agree	Agree	Strongly agree	Disagree	Strongly agree	Agree	Agree	Strongly agree	Agree	Agree	Strongly agree	Strongly agree	Agree	Strongly agree	Agree	Strongly agree	Agree	COVID-19	Strongly agree	Agree	Strongly agree
33	Male	#NULL!	#NULL!	White (non-Hispanic)	#NULL!	#NULL!	#NULL!	#NULL!	#NULL!	Married with Children	Master's Degree (e.g., MA, MS, MEd, MSW, MBA)	$75,000 to $99,999	Strongly agree	Agree	Agree	Agree	Strongly agree	Agree	Strongly agree	Strongly agree	Somewhat agree	Agree	Agree	Strongly agree	Strongly agree	Agree	Strongly agree	Agree	Somewhat agree	Agree	Somewhat agree	Strongly agree	Agree	Agree	Agree	Agree	Strongly agree	Agree	Agree	Agree	Agree	Agree	Agree	Strongly agree	Strongly agree	Cancer	Agree	Strongly agree	Strongly agree
33	Male	#NULL!	#NULL!	White (non-Hispanic)	#NULL!	#NULL!	#NULL!	#NULL!	#NULL!	Married with Children	Master's Degree (e.g., MA, MS, MEd, MSW, MBA)	$75,000 to $99,999	Strongly agree	Strongly agree	Strongly agree	Agree	Strongly agree	Agree	Strongly agree	Agree	Strongly agree	Agree	Agree	Strongly agree	Agree	Strongly agree	Agree	Agree	Strongly agree	Agree	Strongly agree	Somewhat agree	Strongly agree	Agree	Agree	Strongly agree	Agree	Agree	Agree	Strongly agree	Agree	Strongly agree	Agree	Strongly agree	Agree	Cancer	Agree	Strongly agree	Agree
33	Male	#NULL!	#NULL!	#NULL!	#NULL!	#NULL!	#NULL!	Asian or Asian American	#NULL!	Single	High school graduate/GED	$25,000 to $34,999	Somewhat agree	Disagree	Disagree	Disagree	Disagree	Agree	Neither agree nor disagree	Neither agree nor disagree	Somewhat agree	Somewhat agree	Strongly disagree	Strongly disagree	Strongly disagree	Strongly disagree	Strongly disagree	Strongly disagree	Strongly disagree	Agree	Agree	Disagree	Agree	Agree	Agree	Agree	Agree	Neither agree nor disagree	Neither agree nor disagree	Neither agree nor disagree	Neither agree nor disagree	Neither agree nor disagree	Somewhat agree	Disagree	Disagree	Cancer	Agree	Agree	Agree
35	Male	#NULL!	#NULL!	White (non-Hispanic)	#NULL!	#NULL!	#NULL!	#NULL!	#NULL!	Married with Children	Professional Degree or doctoral degree (e.g., MD, JD, PhD, EdD)	$150,000 to $199,999	Agree	Somewhat disagree	Somewhat agree	Strongly agree	Agree	Agree	Somewhat agree	Agree	Strongly agree	Strongly agree	Agree	Agree	Agree	Agree	Agree	Somewhat agree	Somewhat agree	Somewhat agree	Agree	Somewhat disagree	Strongly agree	Agree	Somewhat agree	Strongly agree	Strongly agree	Strongly agree	Agree	Agree	Agree	Agree	Strongly agree	Agree	Agree	Cancer	Somewhat agree	Agree	Strongly agree
31	Male	#NULL!	#NULL!	White (non-Hispanic)	#NULL!	#NULL!	#NULL!	#NULL!	#NULL!	Single	High school graduate/GED	$25,000 to $34,999	Agree	Somewhat disagree	Somewhat disagree	Somewhat disagree	Disagree	Neither agree nor disagree	Strongly disagree	Neither agree nor disagree	Disagree	Agree	Disagree	Strongly disagree	Agree	Disagree	Strongly disagree	Neither agree nor disagree	Neither agree nor disagree	Disagree	Strongly disagree	Neither agree nor disagree	Somewhat disagree	Disagree	Disagree	Somewhat agree	Somewhat disagree	Strongly disagree	Somewhat agree	Disagree	Disagree	Disagree	Disagree	Disagree	Strongly disagree	Cancer	Disagree	Disagree	Somewhat disagree
34	Female	#NULL!	#NULL!	White (non-Hispanic)	#NULL!	#NULL!	#NULL!	#NULL!	#NULL!	Domestic partnership	Some college, technical school, or associate's Degree	$50,000 to $74,999	Somewhat agree	Disagree	Disagree	Disagree	Disagree	Agree	Agree	Somewhat disagree	Neither agree nor disagree	Agree	Disagree	Strongly disagree	Strongly disagree	Neither agree nor disagree	Somewhat disagree	Neither agree nor disagree	Somewhat agree	Agree	Agree	Disagree	Agree	Agree	Somewhat agree	Somewhat agree	Somewhat agree	Agree	Somewhat agree	Agree	Disagree	Disagree	Strongly disagree	Disagree	Disagree	Cancer	Neither agree nor disagree	Agree	Somewhat agree
38	Female	#NULL!	#NULL!	#NULL!	#NULL!	#NULL!	#NULL!	Asian or Asian American	#NULL!	Single	Bachelor's Degree (e.g., BA, BS)	$50,000 to $74,999	Somewhat agree	Strongly disagree	Strongly disagree	Somewhat agree	Disagree	Somewhat agree	Somewhat disagree	Strongly disagree	Disagree	Disagree	Strongly disagree	Strongly disagree	Strongly disagree	Strongly disagree	Strongly disagree	Strongly disagree	Strongly disagree	Strongly agree	Agree	Strongly disagree	Strongly agree	Strongly agree	Neither agree nor disagree	Somewhat disagree	Somewhat disagree	Somewhat agree	Neither agree nor disagree	Disagree	Neither agree nor disagree	Neither agree nor disagree	Somewhat disagree	Disagree	Strongly disagree	Cancer	Somewhat agree	Strongly agree	Strongly agree
37	Female	#NULL!	#NULL!	White (non-Hispanic)	#NULL!	#NULL!	#NULL!	#NULL!	#NULL!	Married with Children	Bachelor's Degree (e.g., BA, BS)	$150,000 to $199,999	Somewhat agree	Disagree	Neither agree nor disagree	Neither agree nor disagree	Somewhat disagree	Disagree	Disagree	Disagree	Disagree	Disagree	Neither agree nor disagree	Disagree	Neither agree nor disagree	Neither agree nor disagree	Neither agree nor disagree	Neither agree nor disagree	Somewhat agree	Strongly disagree	Strongly disagree	Agree	Disagree	Strongly disagree	Disagree	Disagree	Disagree	Strongly disagree	Disagree	Disagree	Somewhat agree	Neither agree nor disagree	Disagree	Neither agree nor disagree	Neither agree nor disagree	Cancer	Disagree	Disagree	Disagree
38	Male	#NULL!	#NULL!	White (non-Hispanic)	#NULL!	#NULL!	#NULL!	#NULL!	#NULL!	Single	Bachelor's Degree (e.g., BA, BS)	$100,000 to $149,999	Somewhat agree	Disagree	Somewhat disagree	Disagree	Disagree	Somewhat disagree	Somewhat agree	Neither agree nor disagree	Somewhat disagree	Somewhat disagree	Strongly disagree	Strongly disagree	Strongly disagree	Strongly disagree	Disagree	Strongly disagree	Strongly disagree	Agree	Agree	Strongly agree	Agree	Agree	Somewhat agree	Somewhat agree	Somewhat agree	Agree	Somewhat agree	Agree	Somewhat disagree	Disagree	Strongly disagree	Disagree	Disagree	Cancer	Somewhat agree	Agree	Agree
47	Male	#NULL!	#NULL!	White (non-Hispanic)	#NULL!	#NULL!	#NULL!	#NULL!	#NULL!	Single	Bachelor's Degree (e.g., BA, BS)	$15,000 to $24,999	Somewhat agree	Disagree	Somewhat disagree	Disagree	Strongly disagree	Agree	Agree	Somewhat agree	Somewhat agree	Agree	Strongly disagree	Strongly disagree	Strongly disagree	Strongly disagree	Strongly disagree	Strongly disagree	Strongly disagree	Somewhat agree	Somewhat agree	Somewhat disagree	Somewhat agree	Agree	Neither agree nor disagree	Neither agree nor disagree	Neither agree nor disagree	Somewhat agree	Neither agree nor disagree	Neither agree nor disagree	Neither agree nor disagree	Neither agree nor disagree	Strongly disagree	Neither agree nor disagree	Disagree	Cancer	Somewhat agree	Strongly agree	Strongly agree
63	Male	#NULL!	#NULL!	White (non-Hispanic)	#NULL!	#NULL!	#NULL!	#NULL!	#NULL!	Domestic partnership	Bachelor's Degree (e.g., BA, BS)	$25,000 to $34,999	Strongly agree	Disagree	Somewhat agree	Disagree	Disagree	Agree	Strongly agree	Somewhat agree	Agree	Agree	Strongly disagree	Strongly disagree	Strongly disagree	Strongly disagree	Strongly disagree	Strongly disagree	Strongly disagree	Strongly agree	Strongly agree	Strongly disagree	Strongly agree	Strongly agree	Disagree	Disagree	Disagree	Agree	Agree	Agree	Disagree	Disagree	Strongly disagree	Strongly disagree	Strongly disagree	Cancer	Somewhat agree	Agree	Agree
38	Female	#NULL!	#NULL!	White (non-Hispanic)	#NULL!	#NULL!	#NULL!	#NULL!	#NULL!	Single	Did not complete high school	$15,000 to $24,999	Agree	Strongly disagree	Strongly disagree	Somewhat agree	Disagree	Agree	Strongly agree	Agree	Strongly agree	Agree	Strongly agree	Agree	Agree	Strongly agree	Strongly agree	Strongly agree	Strongly agree	Agree	Strongly agree	Strongly disagree	Strongly agree	Agree	Disagree	Agree	Strongly agree	Disagree	Strongly agree	Agree	Agree	Strongly agree	Agree	Agree	Strongly agree	Cancer	Agree	Strongly agree	Agree
46	Male	#NULL!	#NULL!	White (non-Hispanic)	#NULL!	#NULL!	#NULL!	#NULL!	#NULL!	Divorced	Bachelor's Degree (e.g., BA, BS)	$35,000 to $49,999	Somewhat agree	Disagree	Disagree	Somewhat disagree	Somewhat disagree	Neither agree nor disagree	Neither agree nor disagree	Somewhat disagree	Somewhat disagree	Neither agree nor disagree	Somewhat disagree	Disagree	Disagree	Neither agree nor disagree	Neither agree nor disagree	Somewhat disagree	Disagree	Somewhat agree	Somewhat agree	Disagree	Somewhat agree	Agree	Neither agree nor disagree	Neither agree nor disagree	Neither agree nor disagree	Somewhat agree	Somewhat agree	Neither agree nor disagree	Somewhat disagree	Disagree	Disagree	Disagree	Disagree	Cancer	Disagree	Disagree	Disagree
54	Female	African American/Black	#NULL!	#NULL!	#NULL!	#NULL!	#NULL!	#NULL!	#NULL!	Widowed	Some college, technical school, or associate's Degree	$50,000 to $74,999	Strongly disagree	Strongly agree	Neither agree nor disagree	Strongly disagree	Strongly disagree	Agree	Somewhat agree	Strongly agree	Somewhat agree	Strongly agree	Strongly disagree	Strongly disagree	Strongly disagree	Strongly disagree	Strongly disagree	Strongly disagree	Strongly disagree	Strongly agree	Strongly agree	Strongly disagree	Strongly agree	Strongly agree	Neither agree nor disagree	Strongly agree	Somewhat agree	Agree	Somewhat disagree	Neither agree nor disagree	Strongly disagree	Strongly disagree	Strongly disagree	Strongly disagree	Strongly disagree	Cancer	Agree	Neither agree nor disagree	Agree
58	Male	#NULL!	#NULL!	White (non-Hispanic)	#NULL!	#NULL!	#NULL!	#NULL!	#NULL!	Separated	Some college, technical school, or associate's Degree	$25,000 to $34,999	Neither agree nor disagree	Somewhat disagree	Disagree	Neither agree nor disagree	Somewhat disagree	Neither agree nor disagree	Somewhat disagree	Neither agree nor disagree	Somewhat disagree	Agree	Disagree	Disagree	Somewhat disagree	Disagree	Somewhat disagree	Disagree	Agree	Somewhat disagree	Neither agree nor disagree	Somewhat agree	Somewhat disagree	Disagree	Neither agree nor disagree	Neither agree nor disagree	Neither agree nor disagree	Neither agree nor disagree	Neither agree nor disagree	Neither agree nor disagree	Neither agree nor disagree	Somewhat disagree	Neither agree nor disagree	Neither agree nor disagree	Neither agree nor disagree	Cancer	Neither agree nor disagree	Neither agree nor disagree	Neither agree nor disagree
61	Male	#NULL!	#NULL!	White (non-Hispanic)	#NULL!	#NULL!	#NULL!	#NULL!	#NULL!	Married without Children	Some college, technical school, or associate's Degree	$75,000 to $99,999	Agree	Somewhat disagree	Disagree	Disagree	Disagree	Disagree	Disagree	Neither agree nor disagree	Somewhat disagree	Agree	Disagree	Strongly disagree	Disagree	Disagree	Disagree	Strongly disagree	Strongly disagree	Disagree	Disagree	Neither agree nor disagree	Disagree	Disagree	Disagree	Disagree	Disagree	Somewhat agree	Somewhat agree	Somewhat agree	Somewhat disagree	Neither agree nor disagree	Strongly disagree	Neither agree nor disagree	Neither agree nor disagree	Cancer	Disagree	Agree	Agree
48	Female	#NULL!	#NULL!	White (non-Hispanic)	#NULL!	#NULL!	#NULL!	#NULL!	#NULL!	Married with Children	Master's Degree (e.g., MA, MS, MEd, MSW, MBA)	$35,000 to $49,999	Agree	Somewhat agree	Agree	Somewhat agree	Strongly agree	Strongly agree	Agree	Strongly agree	Agree	Strongly agree	Agree	Agree	Strongly agree	Agree	Agree	Strongly agree	Somewhat agree	Strongly agree	Agree	Neither agree nor disagree	Strongly agree	Somewhat agree	Agree	Agree	Neither agree nor disagree	Strongly agree	Agree	Strongly agree	Agree	Strongly agree	Agree	Strongly agree	Agree	Cancer	Agree	Strongly agree	Agree
39	Male	#NULL!	#NULL!	White (non-Hispanic)	#NULL!	#NULL!	#NULL!	#NULL!	#NULL!	Married with Children	Bachelor's Degree (e.g., BA, BS)	$25,000 to $34,999	Strongly agree	Somewhat agree	Strongly agree	Strongly agree	Strongly agree	Strongly agree	Agree	Agree	Strongly agree	Agree	Strongly agree	Strongly agree	Agree	Strongly agree	Strongly agree	Strongly agree	Strongly agree	Strongly agree	Strongly agree	Strongly disagree	Strongly agree	Strongly agree	Agree	Agree	Strongly agree	Strongly agree	Strongly agree	Strongly agree	Agree	Strongly agree	Agree	Strongly agree	Somewhat agree	COVID-19	Somewhat agree	Somewhat agree	Somewhat agree
34	Male	#NULL!	#NULL!	White (non-Hispanic)	#NULL!	#NULL!	#NULL!	#NULL!	#NULL!	Divorced	Bachelor's Degree (e.g., BA, BS)	$50,000 to $74,999	Neither agree nor disagree	Somewhat agree	Disagree	Disagree	Neither agree nor disagree	Neither agree nor disagree	Somewhat agree	Disagree	Agree	Strongly agree	Strongly disagree	Strongly disagree	Strongly disagree	Strongly disagree	Strongly disagree	Strongly disagree	Strongly disagree	Agree	Agree	Strongly disagree	Agree	Agree	Neither agree nor disagree	Somewhat disagree	Strongly disagree	Neither agree nor disagree	Disagree	Somewhat agree	Strongly disagree	Strongly disagree	Strongly disagree	Disagree	Disagree	Cancer	Somewhat disagree	Neither agree nor disagree	Neither agree nor disagree
62	Male	African American/Black	#NULL!	#NULL!	#NULL!	#NULL!	#NULL!	#NULL!	#NULL!	Widowed	Bachelor's Degree (e.g., BA, BS)	$75,000 to $99,999	Neither agree nor disagree	Disagree	Disagree	Disagree	Disagree	Somewhat agree	Neither agree nor disagree	Disagree	Neither agree nor disagree	Agree	Strongly disagree	Strongly disagree	Strongly disagree	Strongly disagree	Strongly disagree	Disagree	Strongly disagree	Agree	Agree	Disagree	Agree	Agree	Agree	Agree	Agree	Agree	Agree	Neither agree nor disagree	Neither agree nor disagree	Neither agree nor disagree	Disagree	Disagree	Disagree	Cancer	Agree	Neither agree nor disagree	Agree
46	Male	#NULL!	#NULL!	White (non-Hispanic)	#NULL!	#NULL!	#NULL!	#NULL!	#NULL!	Married with Children	Some college, technical school, or associate's Degree	$75,000 to $99,999	Agree	Agree	Somewhat agree	Agree	Neither agree nor disagree	Somewhat disagree	Somewhat agree	Agree	Agree	Somewhat agree	Disagree	Agree	Somewhat agree	Somewhat agree	Agree	Disagree	Somewhat disagree	Somewhat agree	Somewhat agree	Neither agree nor disagree	Agree	Somewhat disagree	Disagree	Agree	Somewhat agree	Neither agree nor disagree	Agree	Agree	Disagree	Somewhat agree	Neither agree nor disagree	Somewhat disagree	Disagree	COVID-19	Somewhat agree	Somewhat disagree	Neither agree nor disagree
59	Male	#NULL!	#NULL!	White (non-Hispanic)	#NULL!	#NULL!	#NULL!	#NULL!	#NULL!	Married with Children	Professional Degree or doctoral degree (e.g., MD, JD, PhD, EdD)	$75,000 to $99,999	Neither agree nor disagree	Strongly disagree	Strongly disagree	Neither agree nor disagree	Strongly disagree	Strongly agree	Strongly agree	Neither agree nor disagree	Strongly agree	Strongly agree	Strongly disagree	Strongly disagree	Disagree	Strongly disagree	Strongly disagree	Strongly disagree	Strongly disagree	Somewhat agree	Somewhat agree	Somewhat disagree	Somewhat agree	Somewhat agree	Somewhat agree	Somewhat agree	Somewhat disagree	Strongly agree	Strongly agree	Strongly agree	Disagree	Somewhat disagree	Disagree	Disagree	Disagree	Cancer	Strongly agree	Strongly agree	Strongly agree
47	Male	#NULL!	#NULL!	White (non-Hispanic)	#NULL!	#NULL!	#NULL!	#NULL!	#NULL!	Married with Children	Bachelor's Degree (e.g., BA, BS)	$75,000 to $99,999	Agree	Somewhat agree	Somewhat agree	Somewhat agree	Neither agree nor disagree	Somewhat agree	Somewhat agree	Neither agree nor disagree	Somewhat agree	Somewhat disagree	Somewhat agree	Agree	Somewhat agree	Agree	Somewhat agree	Agree	Neither agree nor disagree	Agree	Agree	Somewhat disagree	Agree	Agree	Agree	Somewhat agree	Agree	Agree	Somewhat agree	Agree	Agree	Somewhat agree	Somewhat agree	Agree	Somewhat agree	Cancer	Somewhat agree	Somewhat agree	Agree
64	Female	#NULL!	#NULL!	White (non-Hispanic)	#NULL!	#NULL!	#NULL!	#NULL!	#NULL!	Married without Children	Bachelor's Degree (e.g., BA, BS)	$50,000 to $74,999	Somewhat agree	Somewhat disagree	Disagree	Disagree	Disagree	Agree	Strongly agree	Strongly agree	Strongly agree	Strongly agree	Strongly disagree	Strongly disagree	Strongly disagree	Strongly disagree	Strongly disagree	Strongly disagree	Strongly disagree	Strongly agree	Strongly agree	Strongly disagree	Strongly agree	Strongly agree	Somewhat agree	Agree	Somewhat agree	Somewhat agree	Somewhat agree	Disagree	Disagree	Strongly disagree	Somewhat agree	Strongly disagree	Strongly disagree	Cancer	Somewhat agree	Strongly agree	Strongly agree
66	Female	#NULL!	#NULL!	White (non-Hispanic)	#NULL!	#NULL!	#NULL!	#NULL!	#NULL!	Married with Children	Master's Degree (e.g., MA, MS, MEd, MSW, MBA)	$150,000 to $199,999	Somewhat disagree	Disagree	Disagree	Disagree	Disagree	Agree	Disagree	Disagree	Agree	Strongly agree	Strongly disagree	Strongly disagree	Strongly disagree	Strongly disagree	Strongly disagree	Strongly disagree	Strongly disagree	Agree	Agree	Disagree	Agree	Strongly agree	Somewhat disagree	Somewhat disagree	Somewhat disagree	Somewhat agree	Somewhat agree	Disagree	Somewhat disagree	Disagree	Somewhat disagree	Disagree	Disagree	Cancer	Somewhat disagree	Strongly agree	Somewhat agree
62	Male	#NULL!	#NULL!	White (non-Hispanic)	#NULL!	#NULL!	#NULL!	#NULL!	#NULL!	Widowed	Bachelor's Degree (e.g., BA, BS)	$200,000 and over	Somewhat disagree	Neither agree nor disagree	Disagree	Neither agree nor disagree	Disagree	Strongly agree	Agree	Strongly agree	Strongly agree	Strongly agree	Strongly disagree	Strongly disagree	Strongly disagree	Strongly disagree	Strongly disagree	Strongly disagree	Strongly disagree	Somewhat agree	Somewhat agree	Somewhat disagree	Somewhat agree	Somewhat agree	Somewhat agree	Somewhat agree	Somewhat agree	Agree	Agree	Neither agree nor disagree	Neither agree nor disagree	Agree	Strongly disagree	Neither agree nor disagree	Neither agree nor disagree	Cancer	Neither agree nor disagree	Neither agree nor disagree	Neither agree nor disagree
35	Female	#NULL!	#NULL!	White (non-Hispanic)	#NULL!	#NULL!	#NULL!	#NULL!	#NULL!	Single	Some college, technical school, or associate's Degree	$15,000 to $24,999	Neither agree nor disagree	Somewhat disagree	Somewhat disagree	Neither agree nor disagree	Somewhat disagree	Disagree	Disagree	Somewhat disagree	Somewhat disagree	Somewhat agree	Disagree	Strongly disagree	Somewhat disagree	Strongly disagree	Strongly disagree	Strongly disagree	Somewhat disagree	Agree	Agree	Disagree	Agree	Agree	Somewhat agree	Somewhat agree	Agree	Somewhat agree	Somewhat agree	Agree	Somewhat disagree	Disagree	Disagree	Disagree	Disagree	Cancer	Disagree	Disagree	Disagree
40	Female	African American/Black	#NULL!	#NULL!	#NULL!	#NULL!	#NULL!	#NULL!	#NULL!	Married with Children	Bachelor's Degree (e.g., BA, BS)	$35,000 to $49,999	Agree	Agree	Agree	Agree	Agree	Agree	Neither agree nor disagree	Agree	Somewhat agree	Agree	Agree	Somewhat disagree	Agree	Disagree	Neither agree nor disagree	Disagree	Somewhat agree	Neither agree nor disagree	Somewhat agree	Neither agree nor disagree	Neither agree nor disagree	Somewhat agree	Agree	Somewhat agree	Agree	Strongly agree	Strongly agree	Somewhat agree	Agree	Neither agree nor disagree	Somewhat agree	Somewhat agree	Somewhat agree	Cancer	Strongly agree	Strongly agree	Strongly agree
62	Male	#NULL!	#NULL!	White (non-Hispanic)	#NULL!	#NULL!	#NULL!	#NULL!	#NULL!	Married with Children	Bachelor's Degree (e.g., BA, BS)	$75,000 to $99,999	Somewhat agree	Somewhat agree	Agree	Neither agree nor disagree	Somewhat agree	Agree	Somewhat agree	Agree	Somewhat agree	Agree	Agree	Somewhat agree	Agree	Agree	Somewhat agree	Somewhat disagree	Somewhat agree	Agree	Somewhat agree	Agree	Agree	Agree	Somewhat agree	Agree	Agree	Somewhat agree	Somewhat agree	Agree	Somewhat agree	Agree	Somewhat agree	Agree	Somewhat agree	Cancer	Somewhat agree	Agree	Somewhat agree
56	Male	#NULL!	#NULL!	White (non-Hispanic)	#NULL!	#NULL!	#NULL!	#NULL!	#NULL!	Single	Bachelor's Degree (e.g., BA, BS)	under $15,000	Somewhat disagree	Somewhat agree	Neither agree nor disagree	Somewhat disagree	Neither agree nor disagree	Strongly agree	Agree	Neither agree nor disagree	Strongly agree	Strongly agree	Strongly disagree	Strongly disagree	Strongly disagree	Strongly disagree	Strongly disagree	Strongly disagree	Strongly disagree	Neither agree nor disagree	Neither agree nor disagree	Neither agree nor disagree	Neither agree nor disagree	Neither agree nor disagree	Disagree	Strongly disagree	Somewhat agree	Disagree	Somewhat agree	Neither agree nor disagree	Disagree	Somewhat agree	Disagree	Strongly disagree	Strongly disagree	Cancer	Disagree	Strongly agree	Neither agree nor disagree
49	Female	#NULL!	#NULL!	White (non-Hispanic)	#NULL!	#NULL!	#NULL!	#NULL!	#NULL!	Married with Children	High school graduate/GED	$35,000 to $49,999	Somewhat agree	Somewhat agree	Neither agree nor disagree	Neither agree nor disagree	Neither agree nor disagree	Agree	Somewhat agree	Agree	Agree	Agree	Neither agree nor disagree	Disagree	Disagree	Neither agree nor disagree	Somewhat agree	Neither agree nor disagree	Somewhat agree	Strongly disagree	Strongly disagree	Strongly agree	Strongly disagree	Strongly disagree	Somewhat disagree	Agree	Agree	Neither agree nor disagree	Neither agree nor disagree	Disagree	Neither agree nor disagree	Somewhat agree	Somewhat agree	Disagree	Disagree	Cancer	Somewhat agree	Strongly agree	Strongly agree
45	Female	#NULL!	#NULL!	White (non-Hispanic)	#NULL!	#NULL!	#NULL!	#NULL!	#NULL!	Married with Children	High school graduate/GED	$35,000 to $49,999	Strongly agree	Strongly disagree	Strongly disagree	Strongly disagree	Strongly disagree	Strongly disagree	Strongly disagree	Strongly disagree	Strongly disagree	Strongly disagree	Strongly agree	Neither agree nor disagree	Strongly agree	Strongly agree	Strongly agree	Neither agree nor disagree	Strongly agree	Strongly disagree	Strongly disagree	Strongly agree	Strongly disagree	Strongly disagree	Strongly disagree	Strongly disagree	Strongly disagree	Strongly disagree	Strongly disagree	Strongly disagree	Somewhat agree	Somewhat agree	Strongly disagree	Strongly disagree	Strongly disagree	Cancer	Strongly disagree	Neither agree nor disagree	Strongly disagree
70	Male	#NULL!	#NULL!	White (non-Hispanic)	#NULL!	#NULL!	#NULL!	#NULL!	#NULL!	Married without Children	High school graduate/GED	$35,000 to $49,999	Somewhat agree	Somewhat agree	Disagree	Disagree	Disagree	Somewhat disagree	Somewhat disagree	Disagree	Somewhat disagree	Somewhat disagree	Somewhat disagree	Disagree	Neither agree nor disagree	Neither agree nor disagree	Somewhat agree	Neither agree nor disagree	Somewhat agree	Strongly disagree	Strongly disagree	Agree	Disagree	Strongly disagree	Neither agree nor disagree	Disagree	Agree	Neither agree nor disagree	Neither agree nor disagree	Disagree	Neither agree nor disagree	Somewhat agree	Disagree	Disagree	Disagree	Cancer	Disagree	Disagree	Disagree
66	Female	#NULL!	#NULL!	White (non-Hispanic)	#NULL!	#NULL!	#NULL!	#NULL!	#NULL!	Domestic partnership	Master's Degree (e.g., MA, MS, MEd, MSW, MBA)	$100,000 to $149,999	Neither agree nor disagree	Disagree	Disagree	Disagree	Disagree	Strongly agree	Somewhat agree	Somewhat disagree	Strongly agree	Strongly agree	Strongly disagree	Strongly disagree	Strongly disagree	Strongly disagree	Strongly disagree	Strongly disagree	Strongly disagree	Strongly agree	Strongly agree	Strongly agree	Strongly agree	Strongly agree	Neither agree nor disagree	Neither agree nor disagree	Neither agree nor disagree	Strongly agree	Somewhat agree	Strongly agree	Strongly disagree	Strongly disagree	Strongly disagree	Strongly disagree	Strongly disagree	Cancer	Neither agree nor disagree	Somewhat agree	Strongly agree
51	Female	#NULL!	#NULL!	White (non-Hispanic)	#NULL!	#NULL!	#NULL!	#NULL!	#NULL!	Single	Bachelor's Degree (e.g., BA, BS)	$25,000 to $34,999	Somewhat agree	Neither agree nor disagree	Disagree	Neither agree nor disagree	Disagree	Somewhat disagree	Disagree	Neither agree nor disagree	Neither agree nor disagree	Somewhat disagree	Somewhat disagree	Somewhat agree	Strongly disagree	Neither agree nor disagree	Somewhat agree	Neither agree nor disagree	Somewhat disagree	Somewhat agree	Somewhat agree	Strongly disagree	Disagree	Neither agree nor disagree	Somewhat disagree	Agree	Strongly disagree	Strongly agree	Somewhat agree	Somewhat agree	Somewhat disagree	Neither agree nor disagree	Agree	Agree	Strongly disagree	Cancer	Neither agree nor disagree	Somewhat disagree	Disagree
37	Male	#NULL!	#NULL!	#NULL!	#NULL!	Native American	#NULL!	#NULL!	#NULL!	Married with Children	Some college, technical school, or associate's Degree	$75,000 to $99,999	Agree	Neither agree nor disagree	Agree	Neither agree nor disagree	Somewhat disagree	Somewhat agree	Neither agree nor disagree	Agree	Neither agree nor disagree	Somewhat agree	Somewhat disagree	Neither agree nor disagree	Somewhat agree	Somewhat agree	Neither agree nor disagree	Neither agree nor disagree	Neither agree nor disagree	Neither agree nor disagree	Somewhat agree	Neither agree nor disagree	Somewhat agree	Neither agree nor disagree	Neither agree nor disagree	Somewhat agree	Somewhat agree	Somewhat agree	Somewhat agree	Neither agree nor disagree	Neither agree nor disagree	Somewhat agree	Somewhat agree	Neither agree nor disagree	Somewhat agree	Cancer	Neither agree nor disagree	Neither agree nor disagree	Somewhat agree
54	Male	African American/Black	#NULL!	#NULL!	#NULL!	#NULL!	#NULL!	#NULL!	#NULL!	Divorced	Bachelor's Degree (e.g., BA, BS)	$50,000 to $74,999	Neither agree nor disagree	Disagree	Somewhat disagree	Disagree	Strongly disagree	Agree	Agree	Disagree	Somewhat agree	Somewhat agree	Strongly disagree	Strongly disagree	Strongly disagree	Strongly disagree	Strongly disagree	Strongly disagree	Strongly disagree	Strongly agree	Strongly agree	Strongly agree	Strongly agree	Strongly agree	Somewhat agree	Disagree	Disagree	Agree	Agree	Agree	Somewhat agree	Neither agree nor disagree	Disagree	Disagree	Disagree	Cancer	Disagree	Disagree	Disagree
37	Female	#NULL!	#NULL!	White (non-Hispanic)	#NULL!	#NULL!	#NULL!	#NULL!	#NULL!	Divorced	Master's Degree (e.g., MA, MS, MEd, MSW, MBA)	$50,000 to $74,999	Agree	Neither agree nor disagree	Neither agree nor disagree	Neither agree nor disagree	Disagree	Strongly agree	Strongly agree	Strongly agree	Strongly agree	Strongly agree	Strongly disagree	Strongly disagree	Neither agree nor disagree	Somewhat disagree	Neither agree nor disagree	Disagree	Strongly disagree	Strongly agree	Strongly agree	Strongly disagree	Strongly agree	Strongly agree	Somewhat agree	Strongly disagree	Strongly disagree	Somewhat agree	Strongly disagree	Strongly disagree	Strongly disagree	Strongly disagree	Strongly disagree	Strongly disagree	Strongly disagree	Cancer	Strongly agree	Strongly agree	Strongly agree
62	Male	#NULL!	#NULL!	White (non-Hispanic)	#NULL!	#NULL!	#NULL!	#NULL!	#NULL!	Married with Children	High school graduate/GED	$50,000 to $74,999	Agree	Strongly disagree	Strongly disagree	Strongly disagree	Strongly disagree	Disagree	Disagree	Disagree	Somewhat disagree	Somewhat agree	Strongly disagree	Strongly disagree	Strongly disagree	Strongly disagree	Strongly disagree	Strongly disagree	Strongly disagree	Strongly disagree	Strongly disagree	Agree	Strongly disagree	Strongly disagree	Somewhat agree	Disagree	Disagree	Disagree	Somewhat agree	Strongly disagree	Neither agree nor disagree	Strongly disagree	Strongly disagree	Strongly disagree	Somewhat agree	Cancer	Strongly disagree	Strongly disagree	Strongly disagree
56	Female	#NULL!	#NULL!	White (non-Hispanic)	#NULL!	#NULL!	#NULL!	#NULL!	#NULL!	Married without Children	High school graduate/GED	$50,000 to $74,999	Strongly disagree	Strongly disagree	Strongly disagree	Strongly disagree	Strongly disagree	Somewhat agree	Somewhat agree	Somewhat agree	Somewhat agree	Somewhat agree	Strongly disagree	Strongly disagree	Disagree	Disagree	Disagree	Disagree	Disagree	Strongly disagree	Strongly disagree	Strongly agree	Strongly disagree	Strongly disagree	Disagree	Disagree	Somewhat agree	Strongly disagree	Somewhat agree	Strongly disagree	Strongly disagree	Neither agree nor disagree	Agree	Neither agree nor disagree	Somewhat agree	Cancer	Strongly disagree	Strongly disagree	Strongly disagree
40	Male	#NULL!	#NULL!	White (non-Hispanic)	#NULL!	#NULL!	#NULL!	#NULL!	#NULL!	Married with Children	Some college, technical school, or associate's Degree	$35,000 to $49,999	Agree	Somewhat agree	Disagree	Disagree	Disagree	Disagree	Disagree	Strongly disagree	Disagree	Somewhat agree	Disagree	Disagree	Disagree	Somewhat disagree	Disagree	Disagree	Somewhat agree	Strongly disagree	Strongly disagree	Somewhat agree	Strongly disagree	Strongly disagree	Disagree	Strongly disagree	Disagree	Disagree	Neither agree nor disagree	Neither agree nor disagree	Neither agree nor disagree	Somewhat disagree	Somewhat agree	Somewhat disagree	Neither agree nor disagree	Cancer	Strongly disagree	Strongly disagree	Strongly disagree
37	Male	#NULL!	#NULL!	White (non-Hispanic)	#NULL!	#NULL!	#NULL!	#NULL!	#NULL!	Domestic partnership	Bachelor's Degree (e.g., BA, BS)	$50,000 to $74,999	Agree	Strongly disagree	Strongly disagree	Strongly disagree	Strongly disagree	Agree	Agree	Somewhat disagree	Somewhat agree	Somewhat agree	Strongly disagree	Strongly disagree	Strongly disagree	Strongly disagree	Strongly disagree	Strongly disagree	Strongly disagree	Agree	Agree	Strongly agree	Strongly agree	Strongly agree	Agree	Agree	Somewhat agree	Strongly agree	Agree	Strongly agree	Somewhat agree	Agree	Strongly agree	Somewhat agree	Agree	Cancer	Somewhat agree	Agree	Strongly agree
58	Male	#NULL!	#NULL!	White (non-Hispanic)	#NULL!	#NULL!	#NULL!	#NULL!	#NULL!	Married with Children	Bachelor's Degree (e.g., BA, BS)	$100,000 to $149,999	Neither agree nor disagree	Somewhat disagree	Neither agree nor disagree	Neither agree nor disagree	Somewhat agree	Somewhat disagree	Somewhat disagree	Disagree	Somewhat disagree	Somewhat agree	Somewhat disagree	Disagree	Somewhat agree	Somewhat agree	Agree	Somewhat disagree	Neither agree nor disagree	Strongly disagree	Strongly disagree	Agree	Strongly disagree	Strongly disagree	Somewhat disagree	Somewhat disagree	Somewhat agree	Neither agree nor disagree	Somewhat agree	Disagree	Neither agree nor disagree	Somewhat disagree	Neither agree nor disagree	Neither agree nor disagree	Somewhat disagree	Cancer	Somewhat disagree	Somewhat agree	Neither agree nor disagree
34	Female	#NULL!	#NULL!	White (non-Hispanic)	#NULL!	#NULL!	#NULL!	#NULL!	#NULL!	Married with Children	Master's Degree (e.g., MA, MS, MEd, MSW, MBA)	$25,000 to $34,999	Agree	Somewhat disagree	Disagree	Somewhat disagree	Disagree	Somewhat agree	Somewhat agree	Somewhat agree	Somewhat agree	Agree	Somewhat agree	Somewhat disagree	Somewhat disagree	Somewhat disagree	Somewhat disagree	Somewhat disagree	Disagree	Somewhat disagree	Somewhat disagree	Somewhat agree	Somewhat disagree	Somewhat disagree	Somewhat agree	Somewhat agree	Agree	Agree	Agree	Strongly agree	Agree	Strongly agree	Strongly agree	Agree	Agree	Cancer	Strongly agree	Agree	Agree
37	Female	African American/Black	#NULL!	#NULL!	#NULL!	#NULL!	#NULL!	#NULL!	#NULL!	Married with Children	Bachelor's Degree (e.g., BA, BS)	$75,000 to $99,999	Somewhat agree	Agree	Disagree	Somewhat agree	Strongly disagree	Disagree	Somewhat agree	Somewhat disagree	Somewhat disagree	Somewhat disagree	Strongly disagree	Strongly disagree	Strongly disagree	Strongly disagree	Disagree	Strongly disagree	Strongly disagree	Agree	Agree	Neither agree nor disagree	Agree	Agree	Neither agree nor disagree	Disagree	Somewhat agree	Neither agree nor disagree	Somewhat agree	Somewhat agree	Disagree	Disagree	Somewhat disagree	Somewhat disagree	Somewhat disagree	Cancer	Strongly agree	Strongly agree	Strongly agree
47	Male	#NULL!	#NULL!	White (non-Hispanic)	#NULL!	#NULL!	#NULL!	#NULL!	#NULL!	Divorced	Some college, technical school, or associate's Degree	$35,000 to $49,999	Somewhat agree	Strongly disagree	Strongly disagree	Strongly disagree	Strongly disagree	Somewhat disagree	Somewhat disagree	Neither agree nor disagree	Disagree	Neither agree nor disagree	Strongly disagree	Strongly disagree	Strongly disagree	Somewhat disagree	Strongly disagree	Strongly disagree	Somewhat disagree	Disagree	Disagree	Agree	Disagree	Disagree	Neither agree nor disagree	Neither agree nor disagree	Somewhat disagree	Neither agree nor disagree	Neither agree nor disagree	Somewhat disagree	Neither agree nor disagree	Agree	Somewhat agree	Neither agree nor disagree	Agree	Cancer	Neither agree nor disagree	Neither agree nor disagree	Neither agree nor disagree
31	Female	#NULL!	#NULL!	White (non-Hispanic)	#NULL!	#NULL!	#NULL!	#NULL!	#NULL!	Single	Some college, technical school, or associate's Degree	$15,000 to $24,999	Somewhat disagree	Strongly disagree	Neither agree nor disagree	Somewhat agree	Agree	Somewhat disagree	Somewhat disagree	Somewhat disagree	Somewhat disagree	Agree	Strongly disagree	Strongly disagree	Strongly disagree	Strongly disagree	Strongly disagree	Strongly disagree	Strongly disagree	Strongly agree	Strongly agree	Strongly disagree	Strongly agree	Strongly agree	Neither agree nor disagree	Strongly disagree	Strongly disagree	Somewhat agree	Agree	Agree	Disagree	Disagree	Neither agree nor disagree	Strongly disagree	Strongly disagree	Cancer	Somewhat agree	Strongly agree	Strongly agree
54	Male	#NULL!	#NULL!	White (non-Hispanic)	#NULL!	#NULL!	#NULL!	#NULL!	#NULL!	Married without Children	Bachelor's Degree (e.g., BA, BS)	$75,000 to $99,999	Somewhat agree	Somewhat disagree	Neither agree nor disagree	Neither agree nor disagree	Somewhat disagree	Agree	Agree	Somewhat agree	Agree	Agree	Strongly disagree	Strongly disagree	Strongly disagree	Disagree	Strongly disagree	Disagree	Disagree	Strongly disagree	Strongly disagree	Agree	Strongly disagree	Strongly disagree	Neither agree nor disagree	Somewhat agree	Agree	Somewhat agree	Somewhat agree	Neither agree nor disagree	Disagree	Disagree	Strongly disagree	Disagree	Disagree	Cancer	Somewhat agree	Strongly agree	Strongly agree
37	Female	#NULL!	#NULL!	White (non-Hispanic)	#NULL!	#NULL!	#NULL!	#NULL!	#NULL!	Single	High school graduate/GED	$15,000 to $24,999	Strongly disagree	Strongly agree	Strongly disagree	Strongly agree	Strongly agree	Strongly agree	Strongly agree	Strongly agree	Strongly agree	Strongly agree	Strongly disagree	Strongly disagree	Strongly disagree	Strongly disagree	Strongly disagree	Strongly disagree	Strongly disagree	Strongly agree	Strongly agree	Strongly disagree	Strongly agree	Strongly agree	Strongly agree	Strongly disagree	Strongly disagree	Strongly agree	Neither agree nor disagree	Neither agree nor disagree	Strongly disagree	Strongly disagree	Strongly disagree	Strongly disagree	Strongly disagree	Cancer	Strongly agree	Strongly agree	Strongly agree
30	Male	#NULL!	#NULL!	White (non-Hispanic)	#NULL!	#NULL!	#NULL!	#NULL!	#NULL!	Single	High school graduate/GED	$35,000 to $49,999	Strongly agree	Strongly disagree	Strongly disagree	Strongly disagree	Strongly disagree	Strongly disagree	Strongly disagree	Strongly disagree	Strongly disagree	Strongly disagree	Disagree	Strongly disagree	Strongly disagree	Strongly disagree	Strongly disagree	Somewhat disagree	Disagree	Strongly disagree	Strongly disagree	Strongly disagree	Strongly disagree	Strongly disagree	Neither agree nor disagree	Neither agree nor disagree	Somewhat agree	Agree	Agree	Agree	Neither agree nor disagree	Neither agree nor disagree	Somewhat agree	Strongly disagree	Disagree	Cancer	Strongly disagree	Strongly disagree	Strongly disagree
48	Male	#NULL!	#NULL!	White (non-Hispanic)	#NULL!	#NULL!	#NULL!	#NULL!	#NULL!	Single	Some college, technical school, or associate's Degree	$35,000 to $49,999	Agree	Disagree	Disagree	Somewhat disagree	Disagree	Agree	Neither agree nor disagree	Somewhat disagree	Somewhat agree	Somewhat agree	Strongly disagree	Strongly disagree	Strongly disagree	Strongly disagree	Strongly disagree	Strongly disagree	Strongly disagree	Somewhat agree	Somewhat agree	Disagree	Agree	Agree	Somewhat agree	Neither agree nor disagree	Neither agree nor disagree	Agree	Agree	Agree	Neither agree nor disagree	Neither agree nor disagree	Disagree	Disagree	Disagree	Cancer	Somewhat disagree	Agree	Somewhat agree
69	Female	African American/Black	#NULL!	#NULL!	#NULL!	#NULL!	#NULL!	#NULL!	#NULL!	Divorced	Bachelor's Degree (e.g., BA, BS)	$35,000 to $49,999	Agree	Disagree	Disagree	Disagree	Disagree	Somewhat agree	Neither agree nor disagree	Disagree	Disagree	Somewhat disagree	Disagree	Disagree	Disagree	Neither agree nor disagree	Disagree	Disagree	Disagree	Somewhat agree	Somewhat agree	Disagree	Somewhat agree	Agree	Neither agree nor disagree	Somewhat agree	Somewhat agree	Neither agree nor disagree	Somewhat agree	Somewhat agree	Disagree	Disagree	Disagree	Disagree	Disagree	Cancer	Neither agree nor disagree	Agree	Agree
29	Female	#NULL!	#NULL!	White (non-Hispanic)	#NULL!	#NULL!	#NULL!	#NULL!	#NULL!	Married with Children	High school graduate/GED	$50,000 to $74,999	Disagree	Disagree	Disagree	Somewhat disagree	Somewhat disagree	Agree	Disagree	Somewhat disagree	Somewhat disagree	Agree	Strongly disagree	Strongly disagree	Strongly disagree	Strongly disagree	Strongly disagree	Strongly disagree	Strongly disagree	Strongly agree	Strongly agree	Strongly agree	Strongly agree	Strongly agree	Somewhat agree	Somewhat disagree	Somewhat disagree	Somewhat agree	Somewhat disagree	Somewhat disagree	Agree	Somewhat disagree	Agree	Somewhat agree	Strongly disagree	Cancer	Somewhat disagree	Strongly agree	Strongly agree
72	Male	#NULL!	#NULL!	White (non-Hispanic)	#NULL!	#NULL!	#NULL!	#NULL!	#NULL!	Married with Children	Professional Degree or doctoral degree (e.g., MD, JD, PhD, EdD)	$50,000 to $74,999	Disagree	Strongly agree	Strongly agree	Somewhat disagree	Somewhat disagree	Strongly agree	Strongly agree	Agree	Strongly agree	Strongly agree	Strongly disagree	Strongly disagree	Disagree	Strongly disagree	Strongly disagree	Strongly disagree	Strongly disagree	Agree	Somewhat agree	Strongly disagree	Agree	Somewhat agree	Agree	Disagree	Disagree	Agree	Somewhat agree	Somewhat agree	Somewhat disagree	Strongly agree	Disagree	Strongly disagree	Disagree	Cancer	Strongly agree	Strongly agree	Strongly agree
57	Female	#NULL!	#NULL!	White (non-Hispanic)	#NULL!	#NULL!	#NULL!	#NULL!	#NULL!	Divorced	Bachelor's Degree (e.g., BA, BS)	$50,000 to $74,999	Somewhat agree	Agree	Disagree	Disagree	Disagree	Agree	Agree	Neither agree nor disagree	Agree	Strongly agree	Strongly disagree	Strongly disagree	Strongly disagree	Strongly disagree	Strongly disagree	Strongly disagree	Strongly disagree	Agree	Agree	Strongly disagree	Agree	Agree	Agree	Disagree	Strongly disagree	Agree	Agree	Agree	Disagree	Disagree	Strongly disagree	Strongly disagree	Disagree	Cancer	Agree	Strongly agree	Agree
39	Male	#NULL!	#NULL!	#NULL!	#NULL!	#NULL!	#NULL!	Asian or Asian American	#NULL!	Single	Professional Degree or doctoral degree (e.g., MD, JD, PhD, EdD)	$100,000 to $149,999	Neither agree nor disagree	Disagree	Disagree	Neither agree nor disagree	Neither agree nor disagree	Somewhat disagree	Neither agree nor disagree	Disagree	Somewhat disagree	Agree	Neither agree nor disagree	Strongly disagree	Neither agree nor disagree	Agree	Somewhat agree	Strongly disagree	Somewhat agree	Strongly disagree	Strongly disagree	Somewhat agree	Disagree	Disagree	Disagree	Neither agree nor disagree	Neither agree nor disagree	Somewhat agree	Somewhat agree	Strongly disagree	Strongly disagree	Strongly disagree	Strongly disagree	Strongly disagree	Strongly disagree	Cancer	Neither agree nor disagree	Neither agree nor disagree	Neither agree nor disagree
57	Female	#NULL!	#NULL!	White (non-Hispanic)	#NULL!	#NULL!	#NULL!	#NULL!	#NULL!	Domestic partnership	Bachelor's Degree (e.g., BA, BS)	$100,000 to $149,999	Somewhat disagree	Somewhat agree	Neither agree nor disagree	Disagree	Disagree	Strongly agree	Strongly agree	Agree	Strongly agree	Strongly agree	Strongly disagree	Strongly disagree	Disagree	Disagree	Somewhat agree	Disagree	Disagree	Somewhat agree	Somewhat agree	Disagree	Somewhat agree	Agree	Somewhat agree	Neither agree nor disagree	Somewhat disagree	Somewhat agree	Agree	Somewhat disagree	Somewhat agree	Neither agree nor disagree	Strongly disagree	Strongly disagree	Strongly disagree	Cancer	Agree	Strongly agree	Strongly agree
42	Male	#NULL!	#NULL!	#NULL!	#NULL!	#NULL!	#NULL!	Asian or Asian American	#NULL!	Married with Children	Bachelor's Degree (e.g., BA, BS)	$100,000 to $149,999	Strongly agree	Strongly disagree	Strongly disagree	Strongly disagree	Somewhat disagree	Strongly disagree	Strongly disagree	Strongly disagree	Strongly disagree	Strongly disagree	Neither agree nor disagree	Strongly disagree	Strongly disagree	Agree	Somewhat disagree	Disagree	Neither agree nor disagree	Strongly disagree	Strongly disagree	Somewhat agree	Strongly disagree	Strongly disagree	Somewhat disagree	Strongly disagree	Somewhat disagree	Neither agree nor disagree	Somewhat agree	Somewhat agree	Somewhat agree	Somewhat disagree	Strongly disagree	Somewhat disagree	Disagree	Cancer	Strongly disagree	Strongly disagree	Strongly disagree
33	Female	#NULL!	#NULL!	White (non-Hispanic)	#NULL!	#NULL!	#NULL!	#NULL!	#NULL!	Married with Children	Bachelor's Degree (e.g., BA, BS)	$150,000 to $199,999	Agree	Neither agree nor disagree	Somewhat agree	Somewhat disagree	Somewhat disagree	Somewhat agree	Neither agree nor disagree	Agree	Neither agree nor disagree	Somewhat agree	Neither agree nor disagree	Somewhat agree	Somewhat agree	Neither agree nor disagree	Somewhat agree	Neither agree nor disagree	Somewhat agree	Somewhat agree	Neither agree nor disagree	Somewhat disagree	Somewhat disagree	Somewhat agree	Somewhat agree	Somewhat agree	Neither agree nor disagree	Somewhat disagree	Somewhat agree	Somewhat agree	Somewhat agree	Somewhat agree	Somewhat agree	Neither agree nor disagree	Agree	Cancer	Disagree	Somewhat disagree	Somewhat disagree
36	Male	#NULL!	#NULL!	White (non-Hispanic)	#NULL!	#NULL!	#NULL!	#NULL!	#NULL!	Married with Children	Master's Degree (e.g., MA, MS, MEd, MSW, MBA)	$35,000 to $49,999	Agree	Agree	Strongly agree	Agree	Disagree	Strongly agree	Agree	Strongly agree	Strongly agree	Agree	Strongly agree	Agree	Agree	Agree	Agree	Agree	Agree	Strongly agree	Agree	Somewhat agree	Strongly agree	Agree	Strongly agree	Agree	Agree	Strongly agree	Agree	Strongly agree	Strongly agree	Agree	Agree	Agree	Strongly agree	Cancer	Strongly agree	Agree	Agree
60	Male	#NULL!	#NULL!	White (non-Hispanic)	#NULL!	#NULL!	#NULL!	#NULL!	#NULL!	Divorced	Master's Degree (e.g., MA, MS, MEd, MSW, MBA)	$100,000 to $149,999	Somewhat agree	Disagree	Somewhat disagree	Somewhat disagree	Somewhat disagree	Neither agree nor disagree	Neither agree nor disagree	Somewhat disagree	Somewhat disagree	Agree	Somewhat disagree	Strongly disagree	Strongly disagree	Disagree	Disagree	Strongly disagree	Disagree	Strongly disagree	Strongly disagree	Agree	Strongly disagree	Strongly disagree	Neither agree nor disagree	Somewhat disagree	Somewhat agree	Somewhat agree	Somewhat agree	Somewhat disagree	Disagree	Somewhat disagree	Strongly disagree	Disagree	Disagree	Cancer	Disagree	Disagree	Disagree
38	Female	#NULL!	#NULL!	White (non-Hispanic)	#NULL!	#NULL!	#NULL!	#NULL!	#NULL!	Married with Children	Bachelor's Degree (e.g., BA, BS)	$35,000 to $49,999	Somewhat agree	Somewhat agree	Agree	Neither agree nor disagree	Disagree	Somewhat disagree	Neither agree nor disagree	Somewhat agree	Somewhat disagree	Neither agree nor disagree	Somewhat agree	Neither agree nor disagree	Agree	Agree	Somewhat agree	Somewhat disagree	Neither agree nor disagree	Agree	Somewhat agree	Somewhat agree	Agree	Neither agree nor disagree	Somewhat agree	Neither agree nor disagree	Agree	Somewhat agree	Agree	Somewhat agree	Agree	Agree	Neither agree nor disagree	Neither agree nor disagree	Agree	Cancer	Somewhat agree	Neither agree nor disagree	Agree
52	Male	#NULL!	#NULL!	White (non-Hispanic)	#NULL!	#NULL!	#NULL!	#NULL!	#NULL!	Married with Children	Bachelor's Degree (e.g., BA, BS)	$50,000 to $74,999	Somewhat agree	Strongly disagree	Strongly disagree	Strongly disagree	Strongly disagree	Disagree	Neither agree nor disagree	Somewhat disagree	Disagree	Somewhat agree	Disagree	Disagree	Disagree	Somewhat disagree	Disagree	Disagree	Somewhat disagree	Somewhat disagree	Somewhat disagree	Somewhat agree	Disagree	Disagree	Neither agree nor disagree	Neither agree nor disagree	Neither agree nor disagree	Neither agree nor disagree	Neither agree nor disagree	Neither agree nor disagree	Somewhat disagree	Neither agree nor disagree	Strongly disagree	Somewhat disagree	Somewhat disagree	Cancer	Neither agree nor disagree	Neither agree nor disagree	Somewhat disagree
67	Female	#NULL!	#NULL!	White (non-Hispanic)	#NULL!	#NULL!	#NULL!	#NULL!	#NULL!	Divorced	Bachelor's Degree (e.g., BA, BS)	$35,000 to $49,999	Somewhat disagree	Somewhat agree	Somewhat agree	Neither agree nor disagree	Neither agree nor disagree	Agree	Agree	Agree	Agree	Agree	Strongly disagree	Strongly disagree	Strongly disagree	Disagree	Strongly disagree	Strongly disagree	Strongly disagree	Agree	Agree	Strongly disagree	Agree	Strongly agree	Somewhat agree	Somewhat agree	Somewhat disagree	Agree	Somewhat disagree	Neither agree nor disagree	Disagree	Strongly disagree	Strongly disagree	Strongly disagree	Disagree	Cancer	Disagree	Somewhat agree	Somewhat disagree
30	Male	#NULL!	#NULL!	White (non-Hispanic)	#NULL!	#NULL!	#NULL!	#NULL!	#NULL!	Separated	Bachelor's Degree (e.g., BA, BS)	$50,000 to $74,999	Disagree	Agree	Disagree	Disagree	Disagree	Agree	Disagree	Agree	Agree	Agree	Disagree	Disagree	Neither agree nor disagree	Disagree	Neither agree nor disagree	Disagree	Agree	Disagree	Disagree	Disagree	Disagree	Disagree	Disagree	Disagree	Disagree	Disagree	Disagree	Disagree	Disagree	Disagree	Disagree	Disagree	Disagree	Cancer	Agree	Agree	Agree
34	Female	#NULL!	Hispanic/Latino	White (non-Hispanic)	#NULL!	#NULL!	#NULL!	#NULL!	#NULL!	Married with Children	Some college, technical school, or associate's Degree	$50,000 to $74,999	Strongly agree	Strongly disagree	Strongly disagree	Strongly disagree	Strongly disagree	Strongly disagree	Strongly disagree	Strongly disagree	Strongly disagree	Strongly disagree	Strongly agree	Strongly agree	Agree	Strongly agree	Strongly agree	Strongly agree	Strongly agree	Strongly disagree	Strongly disagree	Strongly disagree	Strongly disagree	Strongly disagree	Strongly disagree	Strongly disagree	Strongly disagree	Strongly disagree	Strongly disagree	Strongly disagree	Strongly disagree	Strongly disagree	Strongly disagree	Strongly disagree	Strongly disagree	Cancer	Strongly disagree	Strongly disagree	Strongly disagree
45	Male	#NULL!	#NULL!	White (non-Hispanic)	#NULL!	#NULL!	#NULL!	#NULL!	#NULL!	Married with Children	Some college, technical school, or associate's Degree	$75,000 to $99,999	Somewhat agree	Strongly disagree	Strongly disagree	Strongly disagree	Strongly disagree	Somewhat disagree	Disagree	Disagree	Disagree	Somewhat disagree	Somewhat disagree	Disagree	Somewhat agree	Somewhat agree	Somewhat agree	Disagree	Agree	Strongly disagree	Strongly disagree	Agree	Strongly disagree	Strongly disagree	Strongly disagree	Somewhat disagree	Somewhat disagree	Strongly disagree	Somewhat agree	Strongly disagree	Somewhat agree	Somewhat agree	Somewhat agree	Disagree	Disagree	Cancer	Disagree	Disagree	Disagree
27	Female	#NULL!	#NULL!	White (non-Hispanic)	#NULL!	#NULL!	#NULL!	#NULL!	#NULL!	Single	High school graduate/GED	$35,000 to $49,999	Somewhat agree	Somewhat disagree	Somewhat disagree	Disagree	Disagree	Somewhat agree	Neither agree nor disagree	Disagree	Somewhat agree	Somewhat agree	Strongly disagree	Strongly disagree	Disagree	Somewhat agree	Neither agree nor disagree	Somewhat disagree	Somewhat disagree	Somewhat agree	Somewhat agree	Disagree	Somewhat agree	Somewhat agree	Neither agree nor disagree	Strongly disagree	Somewhat agree	Somewhat agree	Agree	Agree	Somewhat disagree	Disagree	Strongly disagree	Disagree	Somewhat disagree	Cancer	Strongly agree	Strongly agree	Strongly agree
61	Female	#NULL!	#NULL!	White (non-Hispanic)	#NULL!	#NULL!	#NULL!	#NULL!	#NULL!	Married without Children	Bachelor's Degree (e.g., BA, BS)	$100,000 to $149,999	Somewhat agree	Disagree	Disagree	Disagree	Disagree	Somewhat agree	Neither agree nor disagree	Disagree	Disagree	Disagree	Neither agree nor disagree	Somewhat disagree	Neither agree nor disagree	Somewhat agree	Neither agree nor disagree	Neither agree nor disagree	Neither agree nor disagree	Strongly disagree	Strongly disagree	Disagree	Strongly disagree	Strongly disagree	Disagree	Disagree	Somewhat agree	Disagree	Somewhat agree	Agree	Disagree	Disagree	Somewhat agree	Disagree	Somewhat agree	Cancer	Disagree	Disagree	Disagree
39	Female	#NULL!	#NULL!	#NULL!	#NULL!	#NULL!	#NULL!	Asian or Asian American	#NULL!	Married with Children	Bachelor's Degree (e.g., BA, BS)	$75,000 to $99,999	Somewhat agree	Disagree	Disagree	Somewhat agree	Somewhat disagree	Somewhat disagree	Disagree	Disagree	Disagree	Neither agree nor disagree	Strongly disagree	Strongly disagree	Strongly disagree	Disagree	Disagree	Disagree	Disagree	Strongly agree	Agree	Disagree	Agree	Strongly agree	Disagree	Somewhat agree	Somewhat agree	Agree	Somewhat disagree	Somewhat disagree	Neither agree nor disagree	Neither agree nor disagree	Disagree	Somewhat disagree	Disagree	Cancer	Somewhat agree	Strongly agree	Strongly agree
37	Male	#NULL!	#NULL!	White (non-Hispanic)	#NULL!	#NULL!	#NULL!	#NULL!	#NULL!	Married without Children	Professional Degree or doctoral degree (e.g., MD, JD, PhD, EdD)	$200,000 and over	Somewhat agree	Strongly disagree	Strongly disagree	Strongly disagree	Strongly disagree	Agree	Agree	Somewhat disagree	Neither agree nor disagree	Agree	Strongly disagree	Strongly disagree	Strongly disagree	Strongly disagree	Strongly disagree	Strongly disagree	Strongly disagree	Strongly agree	Strongly agree	Strongly disagree	Strongly agree	Strongly agree	Agree	Agree	Somewhat disagree	Agree	Neither agree nor disagree	Neither agree nor disagree	Disagree	Agree	Strongly disagree	Strongly disagree	Strongly disagree	Cancer	Somewhat agree	Somewhat agree	Somewhat agree
38	Male	#NULL!	#NULL!	White (non-Hispanic)	#NULL!	#NULL!	#NULL!	#NULL!	#NULL!	Single	Bachelor's Degree (e.g., BA, BS)	$50,000 to $74,999	Somewhat disagree	Somewhat agree	Neither agree nor disagree	Agree	Agree	Strongly agree	Strongly agree	Agree	Agree	Agree	Strongly disagree	Strongly disagree	Strongly disagree	Strongly disagree	Strongly disagree	Strongly disagree	Strongly disagree	Somewhat agree	Neither agree nor disagree	Neither agree nor disagree	Neither agree nor disagree	Somewhat agree	Somewhat agree	Neither agree nor disagree	Somewhat agree	Somewhat agree	Agree	Somewhat agree	Somewhat disagree	Somewhat disagree	Agree	Agree	Disagree	Cancer	Strongly agree	Strongly agree	Strongly agree
62	Female	#NULL!	#NULL!	White (non-Hispanic)	#NULL!	#NULL!	#NULL!	#NULL!	#NULL!	Domestic partnership	Bachelor's Degree (e.g., BA, BS)	$150,000 to $199,999	Neither agree nor disagree	Neither agree nor disagree	Somewhat disagree	Neither agree nor disagree	Neither agree nor disagree	Agree	Agree	Somewhat agree	Somewhat agree	Agree	Strongly disagree	Strongly disagree	Strongly disagree	Strongly disagree	Strongly disagree	Strongly disagree	Strongly disagree	Agree	Agree	Strongly disagree	Agree	Agree	Somewhat agree	Somewhat agree	Neither agree nor disagree	Agree	Agree	Strongly agree	Neither agree nor disagree	Neither agree nor disagree	Neither agree nor disagree	Somewhat disagree	Disagree	Cancer	Agree	Strongly agree	Strongly agree
41	Female	#NULL!	#NULL!	White (non-Hispanic)	#NULL!	#NULL!	#NULL!	#NULL!	#NULL!	Married without Children	Bachelor's Degree (e.g., BA, BS)	$75,000 to $99,999	Neither agree nor disagree	Disagree	Somewhat disagree	Somewhat disagree	Neither agree nor disagree	Neither agree nor disagree	Agree	Neither agree nor disagree	Neither agree nor disagree	Agree	Disagree	Strongly disagree	Neither agree nor disagree	Somewhat agree	Somewhat agree	Neither agree nor disagree	Somewhat agree	Disagree	Disagree	Somewhat agree	Disagree	Disagree	Neither agree nor disagree	Neither agree nor disagree	Somewhat agree	Neither agree nor disagree	Somewhat agree	Neither agree nor disagree	Somewhat disagree	Neither agree nor disagree	Neither agree nor disagree	Neither agree nor disagree	Neither agree nor disagree	Cancer	Somewhat disagree	Somewhat agree	Somewhat agree
37	Male	#NULL!	#NULL!	White (non-Hispanic)	#NULL!	#NULL!	#NULL!	#NULL!	#NULL!	Married with Children	Bachelor's Degree (e.g., BA, BS)	under $15,000	Agree	Somewhat agree	Disagree	Somewhat agree	Disagree	Somewhat agree	Neither agree nor disagree	Somewhat agree	Neither agree nor disagree	Agree	Disagree	Somewhat disagree	Somewhat disagree	Neither agree nor disagree	Agree	Somewhat agree	Neither agree nor disagree	Somewhat agree	Neither agree nor disagree	Agree	Somewhat agree	Neither agree nor disagree	Agree	Somewhat agree	Neither agree nor disagree	Somewhat agree	Neither agree nor disagree	Agree	Neither agree nor disagree	Somewhat agree	Agree	Somewhat agree	Agree	Cancer	Agree	Somewhat agree	Somewhat agree
34	Male	#NULL!	#NULL!	White (non-Hispanic)	#NULL!	#NULL!	#NULL!	#NULL!	#NULL!	Domestic partnership	High school graduate/GED	$35,000 to $49,999	Agree	Disagree	Somewhat disagree	Neither agree nor disagree	Disagree	Strongly agree	Agree	Somewhat agree	Strongly agree	Strongly agree	Strongly disagree	Strongly disagree	Disagree	Somewhat disagree	Somewhat disagree	Neither agree nor disagree	Somewhat disagree	Neither agree nor disagree	Somewhat agree	Neither agree nor disagree	Neither agree nor disagree	Strongly agree	Neither agree nor disagree	Somewhat agree	Agree	Disagree	Neither agree nor disagree	Neither agree nor disagree	Agree	Agree	Neither agree nor disagree	Disagree	Disagree	Cancer	Neither agree nor disagree	Strongly agree	Agree
55	Male	#NULL!	#NULL!	White (non-Hispanic)	#NULL!	#NULL!	#NULL!	#NULL!	#NULL!	Married without Children	Some college, technical school, or associate's Degree	$75,000 to $99,999	Somewhat disagree	Somewhat disagree	Neither agree nor disagree	Somewhat agree	Somewhat agree	Somewhat agree	Agree	Somewhat agree	Somewhat agree	Agree	Disagree	Strongly disagree	Somewhat disagree	Disagree	Disagree	Disagree	Disagree	Somewhat agree	Agree	Disagree	Somewhat agree	Agree	Somewhat agree	Somewhat agree	Somewhat agree	Somewhat agree	Somewhat agree	Somewhat agree	Disagree	Disagree	Disagree	Disagree	Disagree	Cancer	Somewhat agree	Agree	Somewhat agree
39	Female	#NULL!	#NULL!	White (non-Hispanic)	#NULL!	#NULL!	#NULL!	#NULL!	#NULL!	Married without Children	Some college, technical school, or associate's Degree	$50,000 to $74,999	Strongly agree	Strongly disagree	Strongly disagree	Strongly disagree	Strongly disagree	Disagree	Disagree	Strongly disagree	Disagree	Disagree	Agree	Agree	Neither agree nor disagree	Strongly agree	Strongly agree	Neither agree nor disagree	Strongly agree	Disagree	Strongly disagree	Neither agree nor disagree	Disagree	Strongly disagree	Disagree	Strongly disagree	Disagree	Strongly disagree	Disagree	Disagree	Agree	Agree	Disagree	Strongly disagree	Disagree	Cancer	Strongly disagree	Strongly disagree	Strongly disagree
63	Female	#NULL!	#NULL!	White (non-Hispanic)	#NULL!	#NULL!	#NULL!	#NULL!	#NULL!	Married with Children	Master's Degree (e.g., MA, MS, MEd, MSW, MBA)	$75,000 to $99,999	Somewhat disagree	Somewhat agree	Somewhat disagree	Somewhat disagree	Somewhat disagree	Agree	Agree	Somewhat agree	Agree	Agree	Strongly disagree	Strongly disagree	Strongly disagree	Disagree	Disagree	Strongly disagree	Strongly disagree	Somewhat agree	Somewhat agree	Disagree	Somewhat agree	Somewhat agree	Somewhat disagree	Somewhat agree	Somewhat agree	Agree	Agree	Somewhat disagree	Neither agree nor disagree	Somewhat agree	Somewhat disagree	Somewhat disagree	Somewhat agree	Cancer	Somewhat agree	Somewhat agree	Somewhat agree
27	Male	#NULL!	#NULL!	White (non-Hispanic)	#NULL!	#NULL!	#NULL!	#NULL!	#NULL!	Single	Bachelor's Degree (e.g., BA, BS)	$50,000 to $74,999	Strongly agree	Somewhat disagree	Agree	Somewhat agree	Neither agree nor disagree	Somewhat agree	Neither agree nor disagree	Somewhat agree	Somewhat agree	Agree	Agree	Neither agree nor disagree	Neither agree nor disagree	Somewhat agree	Somewhat agree	Somewhat agree	Neither agree nor disagree	Somewhat agree	Agree	Neither agree nor disagree	Somewhat agree	Somewhat disagree	Somewhat agree	Neither agree nor disagree	Somewhat agree	Somewhat disagree	Somewhat agree	Somewhat agree	Somewhat agree	Somewhat agree	Somewhat agree	Agree	Agree	Cancer	Agree	Agree	Neither agree nor disagree
25	Male	#NULL!	#NULL!	#NULL!	#NULL!	#NULL!	#NULL!	Asian or Asian American	#NULL!	Single	Bachelor's Degree (e.g., BA, BS)	$25,000 to $34,999	Agree	Agree	Agree	Agree	Somewhat agree	Agree	Agree	Somewhat agree	Agree	Somewhat agree	Agree	Somewhat agree	Somewhat agree	Somewhat agree	Somewhat agree	Somewhat agree	Somewhat agree	Somewhat agree	Somewhat agree	Somewhat disagree	Somewhat agree	Somewhat agree	Agree	Agree	Agree	Agree	Agree	Agree	Agree	Agree	Agree	Agree	Agree	Cancer	Agree	Agree	Agree
35	Male	#NULL!	#NULL!	White (non-Hispanic)	#NULL!	#NULL!	#NULL!	#NULL!	#NULL!	Single	Some college, technical school, or associate's Degree	$25,000 to $34,999	Agree	Disagree	Disagree	Disagree	Disagree	Somewhat disagree	Disagree	Disagree	Disagree	Disagree	Strongly agree	Somewhat agree	Agree	Somewhat agree	Somewhat agree	Agree	Agree	Strongly disagree	Strongly disagree	Strongly agree	Strongly disagree	Strongly disagree	Disagree	Strongly disagree	Strongly disagree	Strongly disagree	Strongly disagree	Strongly disagree	Disagree	Strongly disagree	Strongly disagree	Strongly disagree	Strongly disagree	Cancer	Strongly disagree	Strongly disagree	Strongly disagree
59	Male	#NULL!	#NULL!	White (non-Hispanic)	#NULL!	#NULL!	#NULL!	#NULL!	#NULL!	Single	Bachelor's Degree (e.g., BA, BS)	$50,000 to $74,999	Somewhat disagree	Disagree	Disagree	Somewhat agree	Somewhat disagree	Somewhat agree	Agree	Somewhat disagree	Somewhat agree	Somewhat agree	Strongly disagree	Strongly disagree	Disagree	Disagree	Disagree	Disagree	Strongly disagree	Somewhat disagree	Disagree	Somewhat agree	Disagree	Disagree	Somewhat agree	Somewhat disagree	Strongly disagree	Neither agree nor disagree	Strongly disagree	Neither agree nor disagree	Neither agree nor disagree	Neither agree nor disagree	Agree	Disagree	Neither agree nor disagree	Cancer	Somewhat agree	Somewhat agree	Strongly agree
25	Male	#NULL!	#NULL!	#NULL!	#NULL!	#NULL!	#NULL!	Asian or Asian American	#NULL!	Single	Bachelor's Degree (e.g., BA, BS)	$50,000 to $74,999	Agree	Agree	Somewhat agree	Somewhat disagree	Somewhat agree	Somewhat disagree	Neither agree nor disagree	Neither agree nor disagree	Agree	Somewhat agree	Agree	Somewhat agree	Neither agree nor disagree	Agree	Neither agree nor disagree	Strongly agree	Agree	Agree	Somewhat agree	Somewhat disagree	Strongly agree	Somewhat agree	Strongly agree	Somewhat agree	Neither agree nor disagree	Agree	Somewhat agree	Agree	Somewhat agree	Somewhat agree	Somewhat agree	Agree	Strongly agree	Cancer	Agree	Somewhat agree	Somewhat agree
35	Male	#NULL!	#NULL!	White (non-Hispanic)	#NULL!	#NULL!	#NULL!	#NULL!	#NULL!	Single	Bachelor's Degree (e.g., BA, BS)	under $15,000	Strongly agree	Disagree	Strongly disagree	Strongly disagree	Strongly disagree	Disagree	Strongly disagree	Strongly disagree	Strongly disagree	Disagree	Disagree	Disagree	Agree	Agree	Agree	Neither agree nor disagree	Strongly agree	Strongly disagree	Strongly disagree	Strongly agree	Strongly disagree	Strongly disagree	Disagree	Strongly disagree	Disagree	Disagree	Disagree	Somewhat agree	Agree	Agree	Strongly agree	Strongly agree	Strongly agree	Cancer	Strongly disagree	Strongly disagree	Strongly disagree
25	Female	#NULL!	#NULL!	White (non-Hispanic)	#NULL!	#NULL!	#NULL!	#NULL!	#NULL!	Single	Bachelor's Degree (e.g., BA, BS)	$50,000 to $74,999	Agree	Somewhat agree	Neither agree nor disagree	Somewhat agree	Neither agree nor disagree	Somewhat agree	Neither agree nor disagree	Disagree	Somewhat agree	Agree	Neither agree nor disagree	Neither agree nor disagree	Agree	Neither agree nor disagree	Agree	Somewhat agree	Somewhat agree	Neither agree nor disagree	Agree	Disagree	Somewhat agree	Agree	Somewhat agree	Somewhat agree	Somewhat agree	Disagree	Somewhat agree	Neither agree nor disagree	Somewhat agree	Neither agree nor disagree	Neither agree nor disagree	Somewhat agree	Somewhat disagree	Cancer	Somewhat agree	Strongly agree	Neither agree nor disagree
35	Female	#NULL!	#NULL!	White (non-Hispanic)	#NULL!	#NULL!	#NULL!	#NULL!	#NULL!	Married with Children	Some college, technical school, or associate's Degree	$75,000 to $99,999	Somewhat agree	Disagree	Disagree	Somewhat agree	Disagree	Disagree	Disagree	Disagree	Disagree	Somewhat disagree	Somewhat disagree	Disagree	Disagree	Somewhat disagree	Disagree	Disagree	Disagree	Strongly disagree	Strongly disagree	Agree	Strongly disagree	Strongly disagree	Disagree	Strongly disagree	Agree	Somewhat disagree	Agree	Somewhat disagree	Disagree	Agree	Somewhat agree	Agree	Agree	Cancer	Disagree	Disagree	Disagree
25	Male	#NULL!	#NULL!	#NULL!	#NULL!	Native American	#NULL!	#NULL!	#NULL!	Single	Bachelor's Degree (e.g., BA, BS)	$50,000 to $74,999	Somewhat agree	Somewhat agree	Agree	Agree	Somewhat agree	Agree	Agree	Agree	Somewhat agree	Agree	Agree	Agree	Agree	Agree	Agree	Agree	Agree	Agree	Neither agree nor disagree	Neither agree nor disagree	Neither agree nor disagree	Neither agree nor disagree	Somewhat agree	Agree	Agree	Somewhat agree	Somewhat agree	Somewhat agree	Agree	Somewhat agree	Agree	Agree	Somewhat agree	Cancer	Agree	Agree	Neither agree nor disagree
53	Male	#NULL!	#NULL!	White (non-Hispanic)	#NULL!	#NULL!	#NULL!	#NULL!	#NULL!	Domestic partnership	High school graduate/GED	$35,000 to $49,999	Somewhat disagree	Disagree	Neither agree nor disagree	Disagree	Disagree	Agree	Agree	Agree	Agree	Agree	Disagree	Disagree	Disagree	Disagree	Disagree	Disagree	Disagree	Somewhat agree	Somewhat agree	Strongly disagree	Somewhat agree	Strongly agree	Neither agree nor disagree	Neither agree nor disagree	Neither agree nor disagree	Agree	Somewhat agree	Agree	Somewhat disagree	Neither agree nor disagree	Strongly disagree	Strongly disagree	Strongly disagree	Cancer	Strongly agree	Strongly agree	Strongly agree
52	Male	#NULL!	#NULL!	White (non-Hispanic)	#NULL!	#NULL!	#NULL!	#NULL!	#NULL!	Married with Children	Master's Degree (e.g., MA, MS, MEd, MSW, MBA)	$200,000 and over	Somewhat disagree	Disagree	Disagree	Neither agree nor disagree	Disagree	Agree	Neither agree nor disagree	Somewhat disagree	Neither agree nor disagree	Agree	Strongly disagree	Strongly disagree	Somewhat disagree	Somewhat disagree	Disagree	Disagree	Disagree	Agree	Agree	Strongly disagree	Agree	Agree	Somewhat agree	Somewhat agree	Disagree	Somewhat agree	Somewhat agree	Disagree	Somewhat disagree	Somewhat agree	Disagree	Disagree	Disagree	Cancer	Strongly agree	Strongly agree	Strongly agree
63	Male	#NULL!	#NULL!	White (non-Hispanic)	#NULL!	#NULL!	#NULL!	#NULL!	#NULL!	Married with Children	Some college, technical school, or associate's Degree	$35,000 to $49,999	Somewhat agree	Somewhat agree	Disagree	Somewhat disagree	Somewhat disagree	Neither agree nor disagree	Disagree	Neither agree nor disagree	Somewhat disagree	Neither agree nor disagree	Disagree	Disagree	Neither agree nor disagree	Somewhat disagree	Neither agree nor disagree	Somewhat disagree	Neither agree nor disagree	Neither agree nor disagree	Somewhat disagree	Neither agree nor disagree	Somewhat disagree	Disagree	Neither agree nor disagree	Neither agree nor disagree	Neither agree nor disagree	Neither agree nor disagree	Neither agree nor disagree	Neither agree nor disagree	Somewhat disagree	Somewhat disagree	Disagree	Disagree	Disagree	Cancer	Disagree	Disagree	Disagree
71	Male	#NULL!	#NULL!	White (non-Hispanic)	#NULL!	#NULL!	#NULL!	#NULL!	#NULL!	Married with Children	Bachelor's Degree (e.g., BA, BS)	$50,000 to $74,999	Agree	Disagree	Somewhat disagree	Strongly disagree	Strongly disagree	Strongly disagree	Strongly disagree	Strongly disagree	Strongly disagree	Disagree	Neither agree nor disagree	Neither agree nor disagree	Somewhat disagree	Neither agree nor disagree	Neither agree nor disagree	Neither agree nor disagree	Somewhat agree	Strongly disagree	Strongly disagree	Strongly agree	Strongly disagree	Strongly disagree	Disagree	Strongly disagree	Strongly disagree	Strongly disagree	Strongly disagree	Strongly disagree	Strongly agree	Strongly agree	Strongly disagree	Strongly disagree	Strongly disagree	Cancer	Strongly disagree	Strongly disagree	Strongly disagree
60	Female	#NULL!	#NULL!	White (non-Hispanic)	#NULL!	#NULL!	#NULL!	#NULL!	#NULL!	Married with Children	Some college, technical school, or associate's Degree	$75,000 to $99,999	Neither agree nor disagree	Disagree	Disagree	Strongly disagree	Strongly disagree	Somewhat agree	Neither agree nor disagree	Neither agree nor disagree	Neither agree nor disagree	Somewhat disagree	Neither agree nor disagree	Somewhat disagree	Neither agree nor disagree	Somewhat agree	Somewhat agree	Somewhat disagree	Somewhat disagree	Strongly disagree	Strongly disagree	Strongly agree	Strongly disagree	Strongly disagree	Disagree	Disagree	Somewhat disagree	Disagree	Somewhat agree	Somewhat agree	Neither agree nor disagree	Somewhat disagree	Strongly disagree	Disagree	Disagree	Cancer	Somewhat agree	Agree	Agree
46	Female	#NULL!	Hispanic/Latino	#NULL!	#NULL!	#NULL!	#NULL!	#NULL!	#NULL!	Widowed	High school graduate/GED	$50,000 to $74,999	Somewhat disagree	Disagree	Disagree	Disagree	Disagree	Disagree	Disagree	Disagree	Agree	Agree	Disagree	Disagree	Agree	Disagree	Disagree	Disagree	Disagree	Disagree	Disagree	Agree	Disagree	Disagree	Disagree	Disagree	Disagree	Disagree	Disagree	Strongly disagree	Somewhat agree	Neither agree nor disagree	Agree	Agree	Agree	Cancer	Agree	Agree	Agree
56	Male	#NULL!	#NULL!	White (non-Hispanic)	#NULL!	#NULL!	#NULL!	Asian or Asian American	#NULL!	Single	Master's Degree (e.g., MA, MS, MEd, MSW, MBA)	$35,000 to $49,999	Somewhat agree	Disagree	Somewhat disagree	Disagree	Disagree	Somewhat agree	Somewhat agree	Disagree	Somewhat agree	Somewhat agree	Disagree	Disagree	Disagree	Disagree	Disagree	Disagree	Somewhat disagree	Disagree	Disagree	Somewhat agree	Disagree	Disagree	Disagree	Disagree	Disagree	Disagree	Disagree	Disagree	Disagree	Disagree	Disagree	Disagree	Disagree	Cancer	Disagree	Disagree	Disagree
70	Male	#NULL!	#NULL!	White (non-Hispanic)	#NULL!	#NULL!	#NULL!	#NULL!	#NULL!	Married with Children	Master's Degree (e.g., MA, MS, MEd, MSW, MBA)	$100,000 to $149,999	Disagree	Strongly disagree	Neither agree nor disagree	Somewhat disagree	Somewhat disagree	Agree	Agree	Somewhat agree	Agree	Agree	Strongly disagree	Strongly disagree	Strongly disagree	Strongly disagree	Strongly disagree	Strongly disagree	Strongly disagree	Strongly agree	Strongly agree	Strongly disagree	Agree	Strongly agree	Strongly agree	Somewhat agree	Neither agree nor disagree	Strongly agree	Somewhat agree	Disagree	Disagree	Disagree	Disagree	Disagree	Disagree	Cancer	Agree	Strongly agree	Agree
25	Male	#NULL!	#NULL!	#NULL!	#NULL!	Native American	#NULL!	#NULL!	#NULL!	Single	Bachelor's Degree (e.g., BA, BS)	$50,000 to $74,999	Agree	Agree	Agree	Agree	Somewhat agree	Agree	Agree	Agree	Agree	Agree	Agree	Somewhat agree	Somewhat agree	Somewhat agree	Agree	Somewhat agree	Agree	Somewhat agree	Neither agree nor disagree	Somewhat disagree	Agree	Agree	Somewhat agree	Somewhat agree	Somewhat agree	Somewhat agree	Agree	Somewhat agree	Somewhat agree	Somewhat agree	Agree	Agree	Somewhat agree	Cancer	Agree	Agree	Agree
35	Female	#NULL!	Hispanic/Latino	#NULL!	#NULL!	#NULL!	#NULL!	Asian or Asian American	#NULL!	Single	Bachelor's Degree (e.g., BA, BS)	$75,000 to $99,999	Neither agree nor disagree	Somewhat agree	Neither agree nor disagree	Neither agree nor disagree	Neither agree nor disagree	Strongly agree	Somewhat agree	Somewhat agree	Agree	Agree	Strongly disagree	Strongly disagree	Strongly disagree	Disagree	Strongly disagree	Strongly disagree	Strongly disagree	Agree	Agree	Somewhat agree	Agree	Agree	Somewhat agree	Somewhat agree	Somewhat agree	Agree	Agree	Agree	Neither agree nor disagree	Neither agree nor disagree	Neither agree nor disagree	Somewhat agree	Neither agree nor disagree	Cancer	Somewhat agree	Strongly agree	Strongly agree
76	Female	#NULL!	#NULL!	White (non-Hispanic)	#NULL!	#NULL!	#NULL!	#NULL!	#NULL!	Married with Children	Some college, technical school, or associate's Degree	$35,000 to $49,999	Somewhat disagree	Agree	Somewhat agree	Somewhat disagree	Somewhat disagree	Strongly agree	Strongly agree	Agree	Strongly agree	Strongly agree	Strongly disagree	Strongly disagree	Strongly disagree	Strongly disagree	Strongly disagree	Strongly disagree	Strongly disagree	Strongly agree	Strongly agree	Strongly disagree	Strongly agree	Strongly agree	Somewhat agree	Agree	Agree	Strongly agree	Strongly agree	Somewhat agree	Neither agree nor disagree	Somewhat agree	Somewhat disagree	Disagree	Strongly disagree	Cancer	Agree	Strongly agree	Strongly agree
56	Female	#NULL!	#NULL!	White (non-Hispanic)	#NULL!	#NULL!	#NULL!	#NULL!	#NULL!	Married with Children	Some college, technical school, or associate's Degree	$100,000 to $149,999	Somewhat agree	Somewhat agree	Somewhat disagree	Somewhat disagree	Strongly disagree	Agree	Neither agree nor disagree	Somewhat disagree	Somewhat agree	Agree	Somewhat disagree	Strongly disagree	Strongly disagree	Disagree	Strongly disagree	Strongly disagree	Strongly disagree	Strongly disagree	Strongly disagree	Strongly agree	Strongly disagree	Strongly disagree	Neither agree nor disagree	Neither agree nor disagree	Neither agree nor disagree	Agree	Neither agree nor disagree	Somewhat agree	Somewhat disagree	Neither agree nor disagree	Somewhat disagree	Disagree	Strongly disagree	Cancer	Somewhat agree	Strongly agree	Strongly agree
25	Male	#NULL!	#NULL!	#NULL!	#NULL!	#NULL!	#NULL!	Asian or Asian American	#NULL!	Single	Bachelor's Degree (e.g., BA, BS)	$35,000 to $49,999	Somewhat agree	Agree	Somewhat agree	Agree	Somewhat agree	Agree	Somewhat agree	Agree	Somewhat agree	Neither agree nor disagree	Agree	Somewhat agree	Agree	Somewhat agree	Agree	Neither agree nor disagree	Agree	Agree	Somewhat agree	Agree	Neither agree nor disagree	Somewhat agree	Somewhat agree	Agree	Neither agree nor disagree	Agree	Somewhat agree	Neither agree nor disagree	Agree	Somewhat agree	Neither agree nor disagree	Agree	Somewhat agree	Cancer	Somewhat agree	Neither agree nor disagree	Agree
63	Male	#NULL!	#NULL!	White (non-Hispanic)	#NULL!	#NULL!	#NULL!	#NULL!	#NULL!	Married without Children	Bachelor's Degree (e.g., BA, BS)	$100,000 to $149,999	Somewhat agree	Disagree	Somewhat disagree	Somewhat disagree	Somewhat disagree	Disagree	Disagree	Disagree	Disagree	Somewhat disagree	Somewhat agree	Somewhat disagree	Somewhat agree	Somewhat disagree	Somewhat disagree	Somewhat disagree	Somewhat agree	Strongly disagree	Strongly disagree	Strongly agree	Strongly disagree	Strongly disagree	Somewhat disagree	Somewhat disagree	Neither agree nor disagree	Somewhat disagree	Neither agree nor disagree	Disagree	Somewhat agree	Somewhat agree	Disagree	Disagree	Disagree	Cancer	Strongly disagree	Strongly disagree	Strongly disagree
29	Male	#NULL!	#NULL!	White (non-Hispanic)	#NULL!	#NULL!	#NULL!	#NULL!	#NULL!	Single	Bachelor's Degree (e.g., BA, BS)	$75,000 to $99,999	Strongly agree	Strongly disagree	Strongly disagree	Strongly disagree	Strongly disagree	Strongly disagree	Strongly disagree	Strongly disagree	Strongly disagree	Disagree	Strongly agree	Somewhat disagree	Somewhat agree	Strongly agree	Strongly agree	Strongly agree	Strongly agree	Strongly disagree	Strongly disagree	Strongly agree	Strongly disagree	Strongly disagree	Strongly disagree	Strongly disagree	Somewhat disagree	Strongly disagree	Somewhat disagree	Strongly disagree	Somewhat disagree	Somewhat agree	Somewhat agree	Neither agree nor disagree	Strongly agree	Cancer	Somewhat agree	Somewhat agree	Somewhat agree
45	Female	#NULL!	#NULL!	White (non-Hispanic)	#NULL!	#NULL!	#NULL!	#NULL!	#NULL!	Married with Children	Master's Degree (e.g., MA, MS, MEd, MSW, MBA)	$100,000 to $149,999	Somewhat agree	Agree	Agree	Agree	Agree	Agree	Neither agree nor disagree	Somewhat disagree	Neither agree nor disagree	Somewhat agree	Strongly disagree	Strongly disagree	Strongly disagree	Disagree	Disagree	Somewhat disagree	Somewhat disagree	Strongly disagree	Strongly disagree	Agree	Strongly disagree	Strongly disagree	Somewhat disagree	Somewhat disagree	Somewhat disagree	Somewhat agree	Somewhat agree	Disagree	Neither agree nor disagree	Somewhat agree	Somewhat disagree	Disagree	Somewhat disagree	Cancer	Somewhat disagree	Somewhat disagree	Neither agree nor disagree
54	Female	#NULL!	#NULL!	White (non-Hispanic)	#NULL!	#NULL!	#NULL!	#NULL!	#NULL!	Married with Children	Bachelor's Degree (e.g., BA, BS)	$15,000 to $24,999	Somewhat agree	Disagree	Disagree	Strongly disagree	Strongly disagree	Disagree	Disagree	Disagree	Disagree	Somewhat disagree	Somewhat agree	Neither agree nor disagree	Neither agree nor disagree	Somewhat agree	Somewhat agree	Neither agree nor disagree	Neither agree nor disagree	Neither agree nor disagree	Neither agree nor disagree	Neither agree nor disagree	Neither agree nor disagree	Disagree	Disagree	Disagree	Disagree	Disagree	Somewhat disagree	Neither agree nor disagree	Neither agree nor disagree	Neither agree nor disagree	Neither agree nor disagree	Neither agree nor disagree	Neither agree nor disagree	Cancer	Neither agree nor disagree	Neither agree nor disagree	Neither agree nor disagree
69	Male	#NULL!	#NULL!	White (non-Hispanic)	#NULL!	#NULL!	#NULL!	#NULL!	#NULL!	Married with Children	Master's Degree (e.g., MA, MS, MEd, MSW, MBA)	$75,000 to $99,999	Agree	Disagree	Disagree	Disagree	Disagree	Strongly disagree	Disagree	Strongly disagree	Disagree	Somewhat disagree	Strongly disagree	Strongly disagree	Strongly disagree	Strongly disagree	Strongly disagree	Strongly disagree	Strongly disagree	Strongly agree	Strongly agree	Strongly agree	Agree	Strongly agree	Disagree	Somewhat agree	Somewhat agree	Somewhat agree	Agree	Somewhat disagree	Somewhat disagree	Somewhat disagree	Disagree	Disagree	Disagree	Cancer	Disagree	Disagree	Disagree
67	Female	#NULL!	Hispanic/Latino	#NULL!	#NULL!	#NULL!	#NULL!	#NULL!	#NULL!	Married without Children	Master's Degree (e.g., MA, MS, MEd, MSW, MBA)	$75,000 to $99,999	Neither agree nor disagree	Strongly agree	Somewhat agree	Agree	Somewhat agree	Strongly agree	Agree	Somewhat agree	Strongly agree	Agree	Strongly disagree	Strongly disagree	Strongly disagree	Strongly disagree	Strongly disagree	Disagree	Strongly disagree	Agree	Agree	Somewhat disagree	Somewhat agree	Strongly agree	Agree	Neither agree nor disagree	Agree	Strongly agree	Strongly agree	Agree	Neither agree nor disagree	Neither agree nor disagree	Strongly disagree	Neither agree nor disagree	Disagree	Cancer	Strongly agree	Strongly agree	Strongly agree
64	Female	#NULL!	#NULL!	White (non-Hispanic)	#NULL!	#NULL!	#NULL!	#NULL!	#NULL!	Married without Children	Bachelor's Degree (e.g., BA, BS)	$100,000 to $149,999	Somewhat agree	Disagree	Somewhat disagree	Disagree	Disagree	Agree	Strongly agree	Somewhat agree	Agree	Strongly agree	Disagree	Strongly disagree	Strongly disagree	Strongly disagree	Disagree	Disagree	Disagree	Strongly agree	Strongly agree	Strongly agree	Strongly agree	Strongly agree	Strongly agree	Somewhat disagree	Disagree	Agree	Somewhat agree	Somewhat disagree	Disagree	Disagree	Strongly disagree	Disagree	Disagree	Cancer	Somewhat agree	Agree	Strongly agree
51	Female	#NULL!	#NULL!	White (non-Hispanic)	#NULL!	#NULL!	#NULL!	#NULL!	#NULL!	Married with Children	Bachelor's Degree (e.g., BA, BS)	$75,000 to $99,999	Somewhat agree	Neither agree nor disagree	Somewhat disagree	Somewhat disagree	Disagree	Somewhat agree	Somewhat disagree	Neither agree nor disagree	Somewhat agree	Agree	Disagree	Disagree	Disagree	Disagree	Disagree	Disagree	Disagree	Somewhat disagree	Somewhat disagree	Somewhat agree	Somewhat disagree	Somewhat disagree	Somewhat disagree	Disagree	Disagree	Somewhat disagree	Somewhat agree	Neither agree nor disagree	Neither agree nor disagree	Disagree	Somewhat disagree	Neither agree nor disagree	Neither agree nor disagree	Cancer	Disagree	Neither agree nor disagree	Neither agree nor disagree
43	Female	#NULL!	#NULL!	White (non-Hispanic)	#NULL!	#NULL!	#NULL!	#NULL!	#NULL!	Married with Children	Master's Degree (e.g., MA, MS, MEd, MSW, MBA)	$100,000 to $149,999	Somewhat agree	Disagree	Disagree	Disagree	Disagree	Somewhat disagree	Somewhat agree	Disagree	Disagree	Somewhat agree	Strongly disagree	Strongly disagree	Strongly disagree	Strongly disagree	Strongly disagree	Strongly disagree	Strongly disagree	Disagree	Disagree	Somewhat agree	Disagree	Disagree	Somewhat agree	Disagree	Disagree	Somewhat agree	Agree	Agree	Disagree	Strongly disagree	Strongly disagree	Strongly disagree	Strongly disagree	Cancer	Somewhat agree	Agree	Somewhat agree
63	Female	#NULL!	#NULL!	White (non-Hispanic)	#NULL!	#NULL!	#NULL!	#NULL!	#NULL!	Married with Children	High school graduate/GED	$35,000 to $49,999	Neither agree nor disagree	Somewhat disagree	Somewhat disagree	Neither agree nor disagree	Somewhat disagree	Somewhat agree	Somewhat agree	Somewhat disagree	Somewhat agree	Somewhat agree	Somewhat disagree	Strongly disagree	Somewhat disagree	Somewhat disagree	Neither agree nor disagree	Somewhat disagree	Somewhat disagree	Disagree	Disagree	Somewhat agree	Disagree	Strongly disagree	Neither agree nor disagree	Somewhat agree	Somewhat agree	Somewhat agree	Somewhat agree	Disagree	Neither agree nor disagree	Disagree	Disagree	Strongly disagree	Strongly disagree	Cancer	Somewhat agree	Agree	Somewhat agree
62	Female	#NULL!	#NULL!	White (non-Hispanic)	#NULL!	#NULL!	#NULL!	#NULL!	#NULL!	Divorced	Bachelor's Degree (e.g., BA, BS)	$35,000 to $49,999	Agree	Strongly disagree	Disagree	Disagree	Disagree	Agree	Neither agree nor disagree	Strongly agree	Somewhat agree	Agree	Strongly disagree	Strongly disagree	Strongly disagree	Strongly disagree	Strongly disagree	Strongly disagree	Neither agree nor disagree	Strongly disagree	Strongly disagree	Agree	Strongly disagree	Strongly disagree	Somewhat agree	Somewhat agree	Disagree	Agree	Neither agree nor disagree	Neither agree nor disagree	Disagree	Disagree	Strongly disagree	Strongly disagree	Strongly disagree	Cancer	Somewhat agree	Somewhat agree	Somewhat agree
40	Male	#NULL!	#NULL!	White (non-Hispanic)	#NULL!	#NULL!	#NULL!	#NULL!	#NULL!	Married with Children	Bachelor's Degree (e.g., BA, BS)	$50,000 to $74,999	Agree	Disagree	Disagree	Disagree	Disagree	Somewhat disagree	Neither agree nor disagree	Disagree	Disagree	Somewhat disagree	Neither agree nor disagree	Disagree	Neither agree nor disagree	Neither agree nor disagree	Neither agree nor disagree	Somewhat disagree	Somewhat disagree	Disagree	Disagree	Agree	Disagree	Disagree	Disagree	Neither agree nor disagree	Somewhat disagree	Somewhat disagree	Neither agree nor disagree	Disagree	Somewhat disagree	Somewhat disagree	Neither agree nor disagree	Somewhat disagree	Somewhat disagree	Cancer	Agree	Neither agree nor disagree	Neither agree nor disagree
40	Male	#NULL!	#NULL!	White (non-Hispanic)	#NULL!	#NULL!	#NULL!	#NULL!	#NULL!	Married with Children	High school graduate/GED	$150,000 to $199,999	Agree	Agree	Agree	Agree	Strongly agree	Agree	Agree	Somewhat agree	Agree	Agree	Agree	Agree	Agree	Strongly agree	Agree	Strongly agree	Strongly agree	Agree	Agree	Agree	Somewhat agree	Agree	Agree	Agree	Agree	Agree	Somewhat agree	Agree	Agree	Agree	Agree	Agree	Strongly agree	Cancer	Agree	Agree	Agree
65	Female	#NULL!	#NULL!	White (non-Hispanic)	#NULL!	#NULL!	#NULL!	#NULL!	#NULL!	Married with Children	Some college, technical school, or associate's Degree	$50,000 to $74,999	Neither agree nor disagree	Neither agree nor disagree	Disagree	Disagree	Disagree	Neither agree nor disagree	Neither agree nor disagree	Neither agree nor disagree	Neither agree nor disagree	Somewhat agree	Neither agree nor disagree	Disagree	Disagree	Disagree	Neither agree nor disagree	Disagree	Neither agree nor disagree	Strongly disagree	Strongly disagree	Disagree	Disagree	Strongly disagree	Neither agree nor disagree	Disagree	Disagree	Neither agree nor disagree	Disagree	Strongly disagree	Disagree	Disagree	Strongly disagree	Strongly disagree	Strongly disagree	Cancer	Disagree	Disagree	Disagree
38	Male	#NULL!	#NULL!	White (non-Hispanic)	#NULL!	#NULL!	#NULL!	#NULL!	#NULL!	Married with Children	Some college, technical school, or associate's Degree	$75,000 to $99,999	Agree	Somewhat disagree	Neither agree nor disagree	Disagree	Disagree	Somewhat agree	Agree	Neither agree nor disagree	Somewhat agree	Somewhat agree	Strongly disagree	Strongly disagree	Strongly disagree	Somewhat disagree	Strongly disagree	Disagree	Somewhat disagree	Agree	Agree	Disagree	Somewhat agree	Agree	Neither agree nor disagree	Somewhat disagree	Somewhat agree	Somewhat agree	Somewhat agree	Neither agree nor disagree	Neither agree nor disagree	Neither agree nor disagree	Strongly disagree	Disagree	Disagree	Cancer	Disagree	Somewhat disagree	Neither agree nor disagree
46	Female	#NULL!	#NULL!	White (non-Hispanic)	#NULL!	#NULL!	#NULL!	#NULL!	#NULL!	Married with Children	Master's Degree (e.g., MA, MS, MEd, MSW, MBA)	$75,000 to $99,999	Agree	Somewhat disagree	Somewhat disagree	Neither agree nor disagree	Agree	Somewhat agree	Somewhat agree	Agree	Somewhat agree	Neither agree nor disagree	Somewhat agree	Agree	Neither agree nor disagree	Somewhat agree	Agree	Strongly agree	Agree	Somewhat agree	Neither agree nor disagree	Agree	Somewhat agree	Agree	Somewhat agree	Agree	Agree	Neither agree nor disagree	Somewhat agree	Agree	Somewhat agree	Somewhat agree	Somewhat agree	Disagree	Neither agree nor disagree	COVID-19	Agree	Somewhat agree	Somewhat agree
42	Male	#NULL!	#NULL!	White (non-Hispanic)	#NULL!	#NULL!	#NULL!	#NULL!	#NULL!	Married with Children	Master's Degree (e.g., MA, MS, MEd, MSW, MBA)	$75,000 to $99,999	Somewhat disagree	Neither agree nor disagree	Neither agree nor disagree	Somewhat disagree	Somewhat disagree	Strongly agree	Strongly agree	Agree	Strongly agree	Strongly agree	Strongly disagree	Strongly disagree	Strongly disagree	Strongly disagree	Strongly disagree	Strongly disagree	Strongly disagree	Somewhat agree	Somewhat agree	Disagree	Somewhat agree	Strongly agree	Somewhat agree	Somewhat agree	Disagree	Agree	Neither agree nor disagree	Strongly agree	Disagree	Strongly disagree	Disagree	Disagree	Somewhat disagree	Cancer	Somewhat agree	Agree	Strongly agree
61	Female	#NULL!	#NULL!	White (non-Hispanic)	#NULL!	#NULL!	#NULL!	#NULL!	#NULL!	Married with Children	Bachelor's Degree (e.g., BA, BS)	$35,000 to $49,999	Strongly agree	Agree	Strongly disagree	Strongly disagree	Strongly disagree	Agree	Agree	Somewhat agree	Agree	Agree	Strongly disagree	Strongly disagree	Strongly agree	Strongly agree	Agree	Neither agree nor disagree	Agree	Somewhat disagree	Somewhat disagree	Somewhat agree	Disagree	Disagree	Strongly disagree	Strongly disagree	Somewhat disagree	Neither agree nor disagree	Somewhat agree	Agree	Somewhat disagree	Disagree	Disagree	Somewhat agree	Somewhat disagree	Cancer	Neither agree nor disagree	Somewhat disagree	Somewhat agree
48	Female	#NULL!	#NULL!	White (non-Hispanic)	#NULL!	#NULL!	#NULL!	#NULL!	#NULL!	Married with Children	Master's Degree (e.g., MA, MS, MEd, MSW, MBA)	$75,000 to $99,999	Somewhat agree	Agree	Somewhat agree	Disagree	Disagree	Strongly agree	Strongly agree	Somewhat agree	Somewhat agree	Strongly agree	Strongly disagree	Strongly disagree	Agree	Strongly disagree	Somewhat disagree	Disagree	Neither agree nor disagree	Strongly disagree	Strongly disagree	Strongly agree	Strongly disagree	Strongly disagree	Agree	Agree	Agree	Strongly agree	Somewhat agree	Agree	Somewhat disagree	Disagree	Somewhat agree	Agree	Agree	Cancer	Neither agree nor disagree	Somewhat disagree	Somewhat disagree
43	Female	#NULL!	#NULL!	White (non-Hispanic)	#NULL!	#NULL!	#NULL!	#NULL!	#NULL!	Married with Children	Master's Degree (e.g., MA, MS, MEd, MSW, MBA)	$100,000 to $149,999	Somewhat agree	Disagree	Disagree	Disagree	Disagree	Disagree	Disagree	Disagree	Disagree	Somewhat agree	Disagree	Disagree	Disagree	Disagree	Disagree	Disagree	Disagree	Disagree	Disagree	Somewhat disagree	Disagree	Disagree	Somewhat disagree	Somewhat disagree	Somewhat disagree	Somewhat disagree	Somewhat disagree	Somewhat disagree	Somewhat disagree	Somewhat disagree	Somewhat disagree	Somewhat disagree	Somewhat disagree	Cancer	Disagree	Disagree	Neither agree nor disagree
35	Male	#NULL!	#NULL!	White (non-Hispanic)	#NULL!	#NULL!	#NULL!	#NULL!	#NULL!	Single	Bachelor's Degree (e.g., BA, BS)	$50,000 to $74,999	Neither agree nor disagree	Disagree	Somewhat disagree	Disagree	Disagree	Agree	Somewhat agree	Neither agree nor disagree	Somewhat agree	Agree	Strongly disagree	Strongly disagree	Disagree	Disagree	Disagree	Disagree	Disagree	Strongly agree	Agree	Disagree	Strongly agree	Agree	Somewhat agree	Somewhat disagree	Disagree	Somewhat agree	Somewhat disagree	Disagree	Disagree	Somewhat disagree	Disagree	Disagree	Disagree	Cancer	Neither agree nor disagree	Somewhat agree	Agree
45	Female	#NULL!	#NULL!	White (non-Hispanic)	#NULL!	#NULL!	#NULL!	#NULL!	#NULL!	Married with Children	Bachelor's Degree (e.g., BA, BS)	$50,000 to $74,999	Agree	Somewhat agree	Agree	Somewhat agree	Strongly agree	Agree	Somewhat agree	Somewhat agree	Strongly agree	Agree	Agree	Agree	Strongly agree	Strongly agree	Somewhat agree	Agree	Somewhat agree	Strongly agree	Strongly agree	Agree	Somewhat agree	Agree	Somewhat agree	Somewhat agree	Somewhat agree	Agree	Agree	Strongly agree	Agree	Strongly agree	Agree	Somewhat agree	Somewhat agree	Cancer	Somewhat agree	Somewhat agree	Somewhat agree
45	Male	#NULL!	#NULL!	White (non-Hispanic)	#NULL!	#NULL!	#NULL!	#NULL!	#NULL!	Married with Children	Bachelor's Degree (e.g., BA, BS)	$100,000 to $149,999	Disagree	Strongly disagree	Strongly disagree	Strongly disagree	Strongly disagree	Strongly agree	Strongly disagree	Agree	Strongly agree	Strongly agree	Strongly disagree	Strongly disagree	Strongly disagree	Strongly disagree	Strongly disagree	Strongly disagree	Strongly disagree	Strongly agree	Strongly agree	Strongly disagree	Strongly agree	Strongly agree	Strongly agree	Neither agree nor disagree	Neither agree nor disagree	Strongly agree	Neither agree nor disagree	Strongly agree	Disagree	Disagree	Strongly disagree	Strongly disagree	Strongly disagree	Cancer	Strongly agree	Strongly agree	Strongly agree
36	Female	#NULL!	#NULL!	#NULL!	#NULL!	#NULL!	#NULL!	Asian or Asian American	#NULL!	Married without Children	Some college, technical school, or associate's Degree	$150,000 to $199,999	Strongly agree	Neither agree nor disagree	Strongly disagree	Neither agree nor disagree	Strongly disagree	Strongly disagree	Strongly disagree	Strongly disagree	Strongly disagree	Strongly disagree	Strongly disagree	Strongly disagree	Strongly disagree	Strongly disagree	Strongly disagree	Strongly disagree	Strongly disagree	Agree	Neither agree nor disagree	Disagree	Agree	Agree	Somewhat agree	Somewhat agree	Neither agree nor disagree	Strongly agree	Agree	Neither agree nor disagree	Disagree	Somewhat disagree	Somewhat agree	Somewhat agree	Somewhat agree	Cancer	Disagree	Neither agree nor disagree	Neither agree nor disagree
54	Female	#NULL!	Hispanic/Latino	#NULL!	#NULL!	#NULL!	#NULL!	#NULL!	#NULL!	Single	Bachelor's Degree (e.g., BA, BS)	$35,000 to $49,999	Somewhat agree	Somewhat disagree	Neither agree nor disagree	Neither agree nor disagree	Neither agree nor disagree	Somewhat disagree	Somewhat disagree	Disagree	Somewhat disagree	Neither agree nor disagree	Strongly disagree	Strongly disagree	Strongly disagree	Strongly disagree	Strongly disagree	Strongly disagree	Neither agree nor disagree	Strongly disagree	Strongly disagree	Agree	Disagree	Disagree	Strongly disagree	Neither agree nor disagree	Somewhat agree	Disagree	Somewhat agree	Strongly disagree	Somewhat agree	Neither agree nor disagree	Neither agree nor disagree	Neither agree nor disagree	Neither agree nor disagree	Cancer	Strongly disagree	Strongly disagree	Strongly disagree
28	Female	#NULL!	#NULL!	White (non-Hispanic)	#NULL!	#NULL!	#NULL!	#NULL!	#NULL!	Single	Some college, technical school, or associate's Degree	$35,000 to $49,999	Agree	Agree	Strongly agree	Agree	Somewhat agree	Strongly disagree	Disagree	Strongly disagree	Agree	Somewhat agree	Somewhat agree	Strongly agree	Agree	Strongly agree	Agree	Agree	Somewhat agree	Agree	Agree	Strongly disagree	Somewhat agree	Strongly agree	Somewhat agree	Strongly agree	Agree	Strongly agree	Agree	Strongly agree	Somewhat agree	Strongly agree	Agree	Somewhat agree	Agree	Cancer	Agree	Strongly agree	Somewhat agree
25	Male	#NULL!	#NULL!	White (non-Hispanic)	#NULL!	#NULL!	#NULL!	#NULL!	#NULL!	Single	Bachelor's Degree (e.g., BA, BS)	$75,000 to $99,999	Somewhat disagree	Disagree	Disagree	Disagree	Disagree	Somewhat disagree	Disagree	Strongly disagree	Strongly disagree	Neither agree nor disagree	Strongly disagree	Strongly disagree	Strongly disagree	Strongly disagree	Strongly disagree	Strongly disagree	Strongly disagree	Agree	Agree	Strongly disagree	Strongly agree	Strongly agree	Somewhat agree	Agree	Somewhat disagree	Strongly agree	Somewhat agree	Agree	Disagree	Disagree	Strongly disagree	Disagree	Somewhat agree	Cancer	Agree	Strongly agree	Strongly agree
70	Female	#NULL!	#NULL!	White (non-Hispanic)	#NULL!	#NULL!	#NULL!	#NULL!	#NULL!	Widowed	Master's Degree (e.g., MA, MS, MEd, MSW, MBA)	$50,000 to $74,999	Strongly agree	Disagree	Disagree	Disagree	Disagree	Strongly agree	Strongly agree	Somewhat agree	Strongly agree	Strongly agree	Strongly disagree	Strongly disagree	Strongly agree	Disagree	Disagree	Disagree	Disagree	Strongly disagree	Strongly disagree	Agree	Strongly disagree	Somewhat agree	Somewhat agree	Agree	Agree	Somewhat disagree	Somewhat agree	Somewhat disagree	Disagree	Disagree	Strongly disagree	Disagree	Disagree	Cancer	Somewhat agree	Agree	Agree
36	Male	#NULL!	#NULL!	#NULL!	#NULL!	#NULL!	Native Hawaiian or Pacific Islander	#NULL!	#NULL!	Domestic partnership	Some college, technical school, or associate's Degree	$50,000 to $74,999	Strongly agree	Neither agree nor disagree	Strongly disagree	Strongly disagree	Strongly disagree	Strongly agree	Somewhat agree	Neither agree nor disagree	Agree	Agree	Strongly disagree	Strongly disagree	Strongly disagree	Strongly disagree	Strongly disagree	Neither agree nor disagree	Strongly disagree	Somewhat agree	Somewhat agree	Strongly agree	Somewhat agree	Neither agree nor disagree	Neither agree nor disagree	Neither agree nor disagree	Neither agree nor disagree	Agree	Agree	Agree	Strongly disagree	Strongly disagree	Strongly disagree	Strongly disagree	Strongly disagree	Cancer	Strongly agree	Strongly agree	Strongly agree
64	Male	#NULL!	#NULL!	White (non-Hispanic)	#NULL!	#NULL!	#NULL!	#NULL!	#NULL!	Married with Children	High school graduate/GED	$50,000 to $74,999	Somewhat agree	Somewhat disagree	Disagree	Neither agree nor disagree	Somewhat disagree	Agree	Somewhat agree	Agree	Agree	Strongly agree	Disagree	Strongly disagree	Disagree	Somewhat disagree	Somewhat disagree	Disagree	Disagree	Disagree	Disagree	Agree	Disagree	Strongly disagree	Neither agree nor disagree	Somewhat agree	Agree	Somewhat agree	Somewhat agree	Neither agree nor disagree	Somewhat agree	Neither agree nor disagree	Somewhat disagree	Somewhat agree	Disagree	Cancer	Somewhat agree	Somewhat agree	Agree
63	Male	#NULL!	#NULL!	White (non-Hispanic)	#NULL!	#NULL!	#NULL!	#NULL!	#NULL!	Married with Children	Master's Degree (e.g., MA, MS, MEd, MSW, MBA)	$75,000 to $99,999	Agree	Somewhat disagree	Somewhat agree	Agree	Somewhat agree	Somewhat agree	Somewhat agree	Somewhat disagree	Somewhat disagree	Neither agree nor disagree	Agree	Somewhat agree	Disagree	Neither agree nor disagree	Agree	Somewhat agree	Somewhat agree	Somewhat agree	Somewhat agree	Agree	Neither agree nor disagree	Somewhat agree	Somewhat agree	Somewhat agree	Agree	Somewhat agree	Somewhat disagree	Somewhat agree	Somewhat agree	Agree	Somewhat agree	Disagree	Neither agree nor disagree	Cancer	Somewhat disagree	Somewhat agree	Disagree
39	Female	#NULL!	#NULL!	White (non-Hispanic)	#NULL!	#NULL!	#NULL!	#NULL!	#NULL!	Married with Children	Bachelor's Degree (e.g., BA, BS)	$35,000 to $49,999	Strongly agree	Agree	Strongly agree	Somewhat agree	Agree	Somewhat agree	Strongly agree	Somewhat agree	Strongly agree	Somewhat agree	Somewhat agree	Agree	Strongly agree	Somewhat agree	Agree	Strongly agree	Somewhat agree	Strongly agree	Agree	Somewhat disagree	Agree	Somewhat agree	Strongly agree	Agree	Somewhat agree	Agree	Somewhat agree	Strongly agree	Somewhat agree	Strongly agree	Agree	Somewhat agree	Strongly agree	Cancer	Somewhat agree	Agree	Somewhat agree
42	Female	#NULL!	#NULL!	White (non-Hispanic)	#NULL!	#NULL!	#NULL!	#NULL!	#NULL!	Married without Children	Bachelor's Degree (e.g., BA, BS)	Prefer not to answer	Disagree	Disagree	Neither agree nor disagree	Somewhat agree	Somewhat agree	Somewhat agree	Neither agree nor disagree	Somewhat disagree	Neither agree nor disagree	Agree	Disagree	Disagree	Disagree	Disagree	Neither agree nor disagree	Disagree	Disagree	Neither agree nor disagree	Neither agree nor disagree	Somewhat agree	Somewhat disagree	Neither agree nor disagree	Neither agree nor disagree	Somewhat disagree	Disagree	Somewhat agree	Somewhat agree	Neither agree nor disagree	Disagree	Disagree	Neither agree nor disagree	Somewhat disagree	Disagree	Cancer	Somewhat agree	Agree	Agree
31	Female	#NULL!	#NULL!	White (non-Hispanic)	#NULL!	#NULL!	#NULL!	#NULL!	#NULL!	Married with Children	Bachelor's Degree (e.g., BA, BS)	$50,000 to $74,999	Disagree	Agree	Somewhat agree	Somewhat disagree	Strongly disagree	Strongly agree	Agree	Agree	Somewhat agree	Strongly agree	Strongly disagree	Strongly disagree	Strongly disagree	Strongly disagree	Strongly disagree	Strongly disagree	Strongly disagree	Agree	Agree	Strongly disagree	Agree	Strongly agree	Strongly agree	Somewhat agree	Disagree	Agree	Disagree	Strongly agree	Strongly disagree	Strongly disagree	Strongly disagree	Disagree	Strongly disagree	Cancer	Agree	Strongly agree	Strongly agree
62	Male	#NULL!	#NULL!	White (non-Hispanic)	#NULL!	#NULL!	#NULL!	#NULL!	#NULL!	Married with Children	Some college, technical school, or associate's Degree	$75,000 to $99,999	Somewhat agree	Neither agree nor disagree	Neither agree nor disagree	Somewhat disagree	Somewhat disagree	Neither agree nor disagree	Somewhat disagree	Disagree	Neither agree nor disagree	Agree	Disagree	Strongly disagree	Neither agree nor disagree	Neither agree nor disagree	Disagree	Disagree	Somewhat disagree	Disagree	Disagree	Neither agree nor disagree	Neither agree nor disagree	Strongly disagree	Disagree	Somewhat agree	Agree	Somewhat agree	Agree	Neither agree nor disagree	Neither agree nor disagree	Neither agree nor disagree	Strongly disagree	Strongly disagree	Strongly disagree	Cancer	Somewhat agree	Agree	Agree
71	Female	#NULL!	#NULL!	White (non-Hispanic)	#NULL!	#NULL!	#NULL!	#NULL!	#NULL!	Widowed	Professional Degree or doctoral degree (e.g., MD, JD, PhD, EdD)	$35,000 to $49,999	Strongly agree	Strongly disagree	Disagree	Strongly disagree	Strongly disagree	Agree	Strongly agree	Somewhat agree	Strongly agree	Strongly agree	Strongly disagree	Strongly disagree	Disagree	Strongly disagree	Disagree	Strongly disagree	Agree	Somewhat disagree	Disagree	Somewhat agree	Neither agree nor disagree	Somewhat disagree	Disagree	Disagree	Somewhat agree	Agree	Agree	Strongly agree	Somewhat disagree	Somewhat disagree	Somewhat disagree	Somewhat agree	Strongly disagree	Cancer	Strongly agree	Strongly agree	Strongly agree
62	Male	#NULL!	#NULL!	White (non-Hispanic)	#NULL!	#NULL!	#NULL!	#NULL!	#NULL!	Married without Children	Bachelor's Degree (e.g., BA, BS)	$75,000 to $99,999	Somewhat disagree	Somewhat agree	Neither agree nor disagree	Somewhat disagree	Somewhat disagree	Strongly agree	Strongly agree	Agree	Agree	Strongly agree	Strongly disagree	Strongly disagree	Strongly disagree	Strongly disagree	Strongly disagree	Strongly disagree	Strongly disagree	Somewhat agree	Somewhat agree	Somewhat disagree	Neither agree nor disagree	Agree	Agree	Agree	Somewhat agree	Agree	Somewhat agree	Somewhat agree	Agree	Somewhat disagree	Disagree	Disagree	Strongly disagree	Cancer	Somewhat agree	Agree	Somewhat agree
42	Female	#NULL!	#NULL!	White (non-Hispanic)	#NULL!	#NULL!	#NULL!	#NULL!	#NULL!	Married with Children	Some college, technical school, or associate's Degree	$50,000 to $74,999	Somewhat disagree	Strongly disagree	Strongly disagree	Somewhat disagree	Somewhat disagree	Strongly disagree	Strongly agree	Strongly disagree	Somewhat disagree	Strongly agree	Strongly disagree	Strongly disagree	Strongly disagree	Strongly disagree	Strongly disagree	Strongly disagree	Strongly disagree	Somewhat agree	Somewhat agree	Somewhat disagree	Somewhat agree	Agree	Strongly disagree	Strongly disagree	Strongly disagree	Somewhat agree	Somewhat agree	Somewhat agree	Strongly disagree	Strongly disagree	Somewhat agree	Somewhat agree	Somewhat agree	Cancer	Strongly disagree	Strongly disagree	Strongly disagree
42	Female	#NULL!	#NULL!	White (non-Hispanic)	#NULL!	#NULL!	#NULL!	#NULL!	#NULL!	Married with Children	Bachelor's Degree (e.g., BA, BS)	$25,000 to $34,999	Somewhat agree	Neither agree nor disagree	Somewhat agree	Somewhat disagree	Neither agree nor disagree	Somewhat disagree	Neither agree nor disagree	Somewhat agree	Neither agree nor disagree	Somewhat agree	Somewhat disagree	Neither agree nor disagree	Somewhat agree	Somewhat disagree	Neither agree nor disagree	Somewhat agree	Neither agree nor disagree	Somewhat disagree	Neither agree nor disagree	Somewhat disagree	Somewhat disagree	Neither agree nor disagree	Somewhat disagree	Neither agree nor disagree	Somewhat agree	Somewhat disagree	Neither agree nor disagree	Somewhat agree	Somewhat disagree	Neither agree nor disagree	Somewhat agree	Somewhat disagree	Neither agree nor disagree	Cancer	Somewhat disagree	Neither agree nor disagree	Somewhat agree
31	Female	#NULL!	#NULL!	White (non-Hispanic)	#NULL!	#NULL!	#NULL!	#NULL!	#NULL!	Domestic partnership	Bachelor's Degree (e.g., BA, BS)	$50,000 to $74,999	Somewhat agree	Strongly disagree	Disagree	Disagree	Disagree	Disagree	Disagree	Disagree	Disagree	Neither agree nor disagree	Disagree	Disagree	Disagree	Disagree	Disagree	Disagree	Disagree	Agree	Agree	Disagree	Agree	Agree	Somewhat disagree	Somewhat disagree	Somewhat disagree	Agree	Agree	Agree	Disagree	Disagree	Neither agree nor disagree	Neither agree nor disagree	Disagree	Cancer	Neither agree nor disagree	Somewhat agree	Somewhat agree
69	Female	#NULL!	#NULL!	White (non-Hispanic)	#NULL!	#NULL!	#NULL!	#NULL!	#NULL!	Married with Children	High school graduate/GED	$100,000 to $149,999	Somewhat agree	Disagree	Neither agree nor disagree	Disagree	Disagree	Agree	Neither agree nor disagree	Somewhat disagree	Somewhat agree	Neither agree nor disagree	Strongly disagree	Strongly disagree	Strongly disagree	Strongly disagree	Strongly disagree	Strongly disagree	Strongly disagree	Strongly disagree	Strongly disagree	Strongly disagree	Strongly disagree	Strongly disagree	Neither agree nor disagree	Strongly disagree	Strongly disagree	Strongly disagree	Strongly disagree	Strongly disagree	Strongly disagree	Strongly disagree	Strongly disagree	Strongly disagree	Strongly disagree	Cancer	Strongly agree	Strongly agree	Strongly agree
61	Female	#NULL!	#NULL!	White (non-Hispanic)	#NULL!	#NULL!	#NULL!	#NULL!	#NULL!	Divorced	Master's Degree (e.g., MA, MS, MEd, MSW, MBA)	$100,000 to $149,999	Somewhat agree	Somewhat disagree	Disagree	Disagree	Strongly disagree	Somewhat agree	Somewhat agree	Agree	Neither agree nor disagree	Strongly agree	Strongly disagree	Strongly disagree	Strongly disagree	Strongly disagree	Strongly disagree	Disagree	Strongly disagree	Strongly agree	Agree	Strongly disagree	Strongly agree	Strongly agree	Somewhat disagree	Somewhat disagree	Disagree	Somewhat agree	Neither agree nor disagree	Agree	Neither agree nor disagree	Somewhat agree	Strongly disagree	Somewhat disagree	Somewhat agree	Cancer	Somewhat agree	Strongly agree	Agree
56	Male	#NULL!	#NULL!	White (non-Hispanic)	#NULL!	#NULL!	#NULL!	#NULL!	#NULL!	Married with Children	Master's Degree (e.g., MA, MS, MEd, MSW, MBA)	$150,000 to $199,999	Somewhat agree	Disagree	Disagree	Disagree	Disagree	Somewhat agree	Somewhat agree	Disagree	Somewhat agree	Agree	Strongly disagree	Strongly disagree	Strongly disagree	Strongly disagree	Strongly disagree	Strongly disagree	Strongly disagree	Agree	Agree	Disagree	Agree	Strongly agree	Agree	Somewhat disagree	Disagree	Agree	Somewhat agree	Neither agree nor disagree	Somewhat disagree	Somewhat disagree	Disagree	Strongly disagree	Strongly disagree	Cancer	Neither agree nor disagree	Strongly agree	Somewhat agree
36	Male	#NULL!	#NULL!	White (non-Hispanic)	#NULL!	#NULL!	#NULL!	#NULL!	#NULL!	Single	Bachelor's Degree (e.g., BA, BS)	$75,000 to $99,999	Somewhat agree	Somewhat disagree	Disagree	Disagree	Disagree	Neither agree nor disagree	Neither agree nor disagree	Somewhat disagree	Neither agree nor disagree	Neither agree nor disagree	Somewhat disagree	Disagree	Neither agree nor disagree	Neither agree nor disagree	Somewhat agree	Neither agree nor disagree	Somewhat agree	Neither agree nor disagree	Neither agree nor disagree	Neither agree nor disagree	Neither agree nor disagree	Neither agree nor disagree	Disagree	Somewhat agree	Somewhat agree	Neither agree nor disagree	Somewhat agree	Somewhat agree	Somewhat agree	Neither agree nor disagree	Agree	Neither agree nor disagree	Somewhat disagree	Cancer	Somewhat agree	Agree	Agree
60	Male	#NULL!	#NULL!	White (non-Hispanic)	#NULL!	#NULL!	#NULL!	#NULL!	#NULL!	Single	Bachelor's Degree (e.g., BA, BS)	$35,000 to $49,999	Somewhat disagree	Agree	Somewhat agree	Somewhat agree	Neither agree nor disagree	Strongly agree	Agree	Agree	Strongly agree	Strongly agree	Strongly disagree	Strongly disagree	Strongly disagree	Somewhat agree	Strongly disagree	Strongly disagree	Strongly disagree	Neither agree nor disagree	Neither agree nor disagree	Neither agree nor disagree	Neither agree nor disagree	Neither agree nor disagree	Agree	Disagree	Disagree	Agree	Somewhat disagree	Somewhat disagree	Strongly disagree	Strongly disagree	Strongly disagree	Strongly disagree	Strongly disagree	Cancer	Neither agree nor disagree	Agree	Somewhat agree
64	Female	#NULL!	#NULL!	White (non-Hispanic)	#NULL!	#NULL!	#NULL!	#NULL!	#NULL!	Divorced	Some college, technical school, or associate's Degree	$35,000 to $49,999	Strongly disagree	Agree	Somewhat agree	Neither agree nor disagree	Disagree	Strongly agree	Strongly agree	Somewhat agree	Strongly agree	Strongly agree	Strongly disagree	Strongly disagree	Strongly disagree	Strongly disagree	Strongly disagree	Strongly disagree	Strongly disagree	Strongly agree	Strongly agree	Strongly disagree	Strongly agree	Strongly agree	Somewhat disagree	Somewhat disagree	Somewhat disagree	Somewhat disagree	Strongly agree	Strongly agree	Neither agree nor disagree	Neither agree nor disagree	Strongly disagree	Neither agree nor disagree	Disagree	Cancer	Strongly agree	Strongly agree	Strongly agree
64	Female	#NULL!	#NULL!	White (non-Hispanic)	#NULL!	#NULL!	#NULL!	#NULL!	#NULL!	Married with Children	Master's Degree (e.g., MA, MS, MEd, MSW, MBA)	Prefer not to answer	Agree	Disagree	Disagree	Disagree	Strongly disagree	Somewhat agree	Disagree	Somewhat disagree	Somewhat disagree	Somewhat agree	Somewhat disagree	Disagree	Neither agree nor disagree	Agree	Somewhat agree	Somewhat agree	Somewhat agree	Disagree	Disagree	Somewhat agree	Disagree	Strongly disagree	Disagree	Strongly disagree	Strongly disagree	Somewhat disagree	Somewhat agree	Agree	Neither agree nor disagree	Neither agree nor disagree	Disagree	Somewhat disagree	Somewhat disagree	Cancer	Somewhat disagree	Somewhat agree	Somewhat agree
55	Female	#NULL!	#NULL!	#NULL!	Other (please specify)	#NULL!	#NULL!	Asian or Asian American	#NULL!	Domestic partnership	Bachelor's Degree (e.g., BA, BS)	under $15,000	Neither agree nor disagree	Somewhat disagree	Neither agree nor disagree	Neither agree nor disagree	Somewhat disagree	Somewhat disagree	Somewhat agree	Somewhat agree	Neither agree nor disagree	Agree	Strongly disagree	Strongly disagree	Strongly disagree	Strongly disagree	Strongly disagree	Strongly disagree	Strongly disagree	Strongly agree	Strongly agree	Strongly agree	Strongly agree	Neither agree nor disagree	Neither agree nor disagree	Somewhat agree	Strongly disagree	Somewhat agree	Neither agree nor disagree	Neither agree nor disagree	Strongly disagree	Strongly disagree	Strongly disagree	Strongly disagree	Strongly disagree	Cancer	Somewhat agree	Somewhat agree	Somewhat agree
67	Female	#NULL!	#NULL!	White (non-Hispanic)	#NULL!	#NULL!	#NULL!	#NULL!	#NULL!	Married with Children	Professional Degree or doctoral degree (e.g., MD, JD, PhD, EdD)	$150,000 to $199,999	Agree	Disagree	Disagree	Disagree	Disagree	Disagree	Disagree	Disagree	Disagree	Agree	Disagree	Strongly disagree	Strongly disagree	Disagree	Disagree	Disagree	Disagree	Somewhat agree	Somewhat agree	Disagree	Somewhat agree	Somewhat agree	Neither agree nor disagree	Neither agree nor disagree	Disagree	Somewhat agree	Neither agree nor disagree	Somewhat agree	Neither agree nor disagree	Somewhat disagree	Somewhat disagree	Disagree	Disagree	Cancer	Disagree	Disagree	Disagree
57	Female	#NULL!	#NULL!	White (non-Hispanic)	#NULL!	#NULL!	#NULL!	#NULL!	#NULL!	Single	Some college, technical school, or associate's Degree	$25,000 to $34,999	Strongly disagree	Neither agree nor disagree	Somewhat disagree	Somewhat disagree	Disagree	Agree	Somewhat disagree	Somewhat disagree	Somewhat agree	Somewhat agree	Strongly disagree	Strongly disagree	Strongly disagree	Strongly disagree	Disagree	Disagree	Disagree	Strongly agree	Agree	Disagree	Agree	Agree	Somewhat disagree	Somewhat agree	Agree	Disagree	Somewhat disagree	Disagree	Neither agree nor disagree	Neither agree nor disagree	Somewhat disagree	Neither agree nor disagree	Neither agree nor disagree	Cancer	Neither agree nor disagree	Neither agree nor disagree	Neither agree nor disagree
60	Prefer not to answer	#NULL!	#NULL!	#NULL!	#NULL!	#NULL!	#NULL!	#NULL!	Prefer not to answer	Prefer not to answer	Bachelor's Degree (e.g., BA, BS)	Prefer not to answer	Somewhat disagree	Disagree	Neither agree nor disagree	Disagree	Strongly disagree	Somewhat agree	Agree	Neither agree nor disagree	Somewhat disagree	Somewhat agree	Strongly disagree	Strongly disagree	Strongly disagree	Strongly disagree	Strongly disagree	Strongly disagree	Strongly disagree	Neither agree nor disagree	Neither agree nor disagree	Neither agree nor disagree	Neither agree nor disagree	Somewhat agree	Agree	Agree	Strongly disagree	Agree	Strongly disagree	Neither agree nor disagree	Neither agree nor disagree	Neither agree nor disagree	Strongly disagree	Strongly disagree	Strongly disagree	Cancer	Somewhat agree	Strongly agree	Strongly agree
33	Male	#NULL!	#NULL!	White (non-Hispanic)	#NULL!	#NULL!	#NULL!	#NULL!	#NULL!	Single	Bachelor's Degree (e.g., BA, BS)	$25,000 to $34,999	Somewhat agree	Disagree	Strongly disagree	Disagree	Somewhat disagree	Strongly agree	Agree	Somewhat agree	Agree	Strongly agree	Strongly disagree	Disagree	Somewhat disagree	Disagree	Strongly disagree	Disagree	Somewhat disagree	Somewhat agree	Agree	Somewhat disagree	Strongly agree	Somewhat agree	Agree	Somewhat agree	Strongly agree	Agree	Somewhat disagree	Disagree	Disagree	Somewhat disagree	Somewhat agree	Strongly disagree	Strongly agree	Cancer	Somewhat agree	Agree	Strongly agree
44	Female	#NULL!	Hispanic/Latino	#NULL!	#NULL!	#NULL!	#NULL!	#NULL!	#NULL!	Married with Children	Bachelor's Degree (e.g., BA, BS)	$75,000 to $99,999	Agree	Somewhat agree	Somewhat agree	Neither agree nor disagree	Agree	Somewhat agree	Agree	Agree	Strongly agree	Agree	Somewhat agree	Neither agree nor disagree	Neither agree nor disagree	Agree	Agree	Somewhat agree	Agree	Agree	Agree	Somewhat disagree	Somewhat agree	Agree	Agree	Agree	Neither agree nor disagree	Agree	Agree	Neither agree nor disagree	Somewhat agree	Agree	Agree	Agree	Strongly agree	Cancer	Neither agree nor disagree	Neither agree nor disagree	Strongly agree
69	Male	#NULL!	#NULL!	White (non-Hispanic)	#NULL!	#NULL!	#NULL!	#NULL!	#NULL!	Single	Some college, technical school, or associate's Degree	under $15,000	Somewhat agree	Somewhat disagree	Neither agree nor disagree	Somewhat agree	Somewhat disagree	Agree	Agree	Somewhat agree	Agree	Somewhat agree	Disagree	Strongly disagree	Strongly disagree	Disagree	Somewhat disagree	Disagree	Disagree	Agree	Agree	Disagree	Somewhat agree	Neither agree nor disagree	Neither agree nor disagree	Somewhat disagree	Disagree	Neither agree nor disagree	Somewhat agree	Agree	Somewhat agree	Neither agree nor disagree	Neither agree nor disagree	Somewhat disagree	Somewhat agree	Cancer	Agree	Agree	Agree
64	Female	#NULL!	#NULL!	White (non-Hispanic)	#NULL!	#NULL!	#NULL!	#NULL!	#NULL!	Single	Bachelor's Degree (e.g., BA, BS)	$15,000 to $24,999	Strongly agree	Strongly disagree	Strongly disagree	Strongly disagree	Strongly disagree	Somewhat disagree	Somewhat disagree	Disagree	Somewhat disagree	Agree	Strongly disagree	Strongly disagree	Strongly disagree	Strongly disagree	Strongly disagree	Strongly disagree	Strongly disagree	Agree	Strongly agree	Strongly disagree	Somewhat agree	Somewhat agree	Somewhat agree	Somewhat disagree	Disagree	Somewhat agree	Strongly disagree	Disagree	Somewhat disagree	Somewhat disagree	Somewhat disagree	Strongly disagree	Strongly disagree	Cancer	Strongly disagree	Somewhat agree	Somewhat agree
37	Male	#NULL!	#NULL!	White (non-Hispanic)	#NULL!	#NULL!	#NULL!	#NULL!	#NULL!	Single	Bachelor's Degree (e.g., BA, BS)	$15,000 to $24,999	Neither agree nor disagree	Somewhat agree	Somewhat agree	Somewhat agree	Somewhat agree	Agree	Somewhat agree	Somewhat agree	Somewhat agree	Agree	Strongly disagree	Strongly disagree	Strongly disagree	Strongly disagree	Strongly disagree	Strongly disagree	Strongly disagree	Agree	Agree	Strongly disagree	Strongly agree	Strongly agree	Agree	Somewhat agree	Neither agree nor disagree	Agree	Agree	Agree	Disagree	Disagree	Somewhat agree	Neither agree nor disagree	Somewhat agree	Cancer	Agree	Agree	Agree
57	Female	#NULL!	#NULL!	White (non-Hispanic)	#NULL!	#NULL!	#NULL!	#NULL!	#NULL!	Divorced	Some college, technical school, or associate's Degree	$25,000 to $34,999	Somewhat agree	Somewhat agree	Somewhat agree	Somewhat disagree	Disagree	Somewhat agree	Somewhat agree	Somewhat disagree	Somewhat agree	Agree	Strongly disagree	Strongly disagree	Disagree	Disagree	Somewhat disagree	Disagree	Somewhat agree	Disagree	Disagree	Agree	Disagree	Disagree	Somewhat disagree	Somewhat disagree	Somewhat agree	Disagree	Agree	Agree	Somewhat agree	Somewhat agree	Somewhat disagree	Disagree	Somewhat disagree	Cancer	Disagree	Somewhat disagree	Disagree
61	Female	#NULL!	#NULL!	White (non-Hispanic)	#NULL!	#NULL!	#NULL!	#NULL!	#NULL!	Married with Children	Some college, technical school, or associate's Degree	$35,000 to $49,999	Somewhat agree	Disagree	Disagree	Disagree	Strongly disagree	Agree	Agree	Somewhat agree	Agree	Strongly agree	Strongly disagree	Strongly disagree	Strongly disagree	Strongly disagree	Strongly disagree	Strongly disagree	Strongly disagree	Strongly agree	Strongly agree	Strongly disagree	Strongly agree	Strongly agree	Somewhat disagree	Somewhat agree	Neither agree nor disagree	Agree	Somewhat agree	Agree	Somewhat disagree	Somewhat disagree	Disagree	Disagree	Disagree	Cancer	Somewhat agree	Strongly agree	Strongly agree
53	Female	#NULL!	#NULL!	White (non-Hispanic)	#NULL!	#NULL!	#NULL!	#NULL!	#NULL!	Married with Children	Some college, technical school, or associate's Degree	$75,000 to $99,999	Disagree	Strongly agree	Somewhat agree	Agree	Agree	Strongly agree	Somewhat agree	Somewhat agree	Agree	Agree	Strongly disagree	Strongly disagree	Strongly disagree	Strongly disagree	Strongly disagree	Strongly disagree	Strongly disagree	Strongly disagree	Strongly disagree	Agree	Strongly disagree	Strongly disagree	Somewhat agree	Disagree	Somewhat agree	Agree	Agree	Disagree	Somewhat agree	Agree	Somewhat disagree	Disagree	Disagree	Cancer	Agree	Strongly agree	Strongly agree
45	Male	#NULL!	#NULL!	#NULL!	#NULL!	#NULL!	#NULL!	Asian or Asian American	#NULL!	Married without Children	Some college, technical school, or associate's Degree	$75,000 to $99,999	Somewhat agree	Agree	Somewhat disagree	Disagree	Disagree	Somewhat agree	Somewhat agree	Agree	Somewhat agree	Agree	Strongly disagree	Strongly disagree	Strongly disagree	Strongly disagree	Strongly disagree	Strongly disagree	Strongly disagree	Somewhat agree	Somewhat agree	Disagree	Somewhat agree	Agree	Somewhat agree	Agree	Disagree	Somewhat agree	Agree	Agree	Somewhat disagree	Agree	Strongly disagree	Somewhat agree	Somewhat agree	Cancer	Somewhat disagree	Somewhat disagree	Somewhat disagree
57	Female	#NULL!	#NULL!	White (non-Hispanic)	#NULL!	#NULL!	#NULL!	#NULL!	#NULL!	Married without Children	Master's Degree (e.g., MA, MS, MEd, MSW, MBA)	$75,000 to $99,999	Agree	Disagree	Somewhat agree	Somewhat disagree	Disagree	Agree	Strongly agree	Agree	Agree	Agree	Strongly disagree	Strongly disagree	Strongly disagree	Strongly disagree	Strongly disagree	Strongly disagree	Strongly disagree	Agree	Agree	Disagree	Agree	Strongly agree	Somewhat disagree	Somewhat agree	Somewhat disagree	Somewhat agree	Somewhat agree	Agree	Somewhat disagree	Agree	Strongly disagree	Strongly disagree	Strongly disagree	Cancer	Somewhat agree	Agree	Somewhat agree
34	Female	#NULL!	#NULL!	White (non-Hispanic)	#NULL!	#NULL!	#NULL!	#NULL!	#NULL!	Married without Children	Bachelor's Degree (e.g., BA, BS)	$100,000 to $149,999	Somewhat agree	Somewhat disagree	Disagree	Disagree	Disagree	Somewhat agree	Somewhat agree	Neither agree nor disagree	Somewhat agree	Neither agree nor disagree	Disagree	Strongly disagree	Somewhat disagree	Somewhat disagree	Disagree	Disagree	Disagree	Somewhat agree	Somewhat agree	Somewhat disagree	Somewhat agree	Somewhat agree	Neither agree nor disagree	Somewhat agree	Somewhat agree	Agree	Strongly agree	Strongly agree	Neither agree nor disagree	Somewhat agree	Somewhat agree	Somewhat agree	Somewhat agree	Cancer	Strongly agree	Strongly agree	Strongly agree
54	Male	#NULL!	#NULL!	White (non-Hispanic)	#NULL!	#NULL!	#NULL!	#NULL!	#NULL!	Single	Bachelor's Degree (e.g., BA, BS)	Prefer not to answer	Somewhat agree	Disagree	Disagree	Somewhat disagree	Somewhat disagree	Disagree	Disagree	Neither agree nor disagree	Disagree	Disagree	Somewhat disagree	Disagree	Agree	Agree	Agree	Neither agree nor disagree	Somewhat agree	Disagree	Disagree	Agree	Disagree	Disagree	Disagree	Disagree	Disagree	Disagree	Somewhat disagree	Disagree	Neither agree nor disagree	Neither agree nor disagree	Neither agree nor disagree	Neither agree nor disagree	Neither agree nor disagree	Cancer	Disagree	Neither agree nor disagree	Somewhat disagree
64	Female	#NULL!	#NULL!	White (non-Hispanic)	#NULL!	#NULL!	#NULL!	#NULL!	#NULL!	Divorced	Some college, technical school, or associate's Degree	$15,000 to $24,999	Disagree	Somewhat agree	Somewhat disagree	Somewhat disagree	Disagree	Agree	Somewhat disagree	Neither agree nor disagree	Somewhat agree	Agree	Strongly disagree	Strongly disagree	Strongly disagree	Somewhat agree	Somewhat agree	Strongly disagree	Somewhat disagree	Disagree	Disagree	Agree	Disagree	Disagree	Neither agree nor disagree	Somewhat agree	Somewhat agree	Disagree	Somewhat agree	Strongly disagree	Somewhat agree	Somewhat agree	Strongly disagree	Strongly disagree	Strongly disagree	Cancer	Disagree	Strongly agree	Agree
44	Female	#NULL!	#NULL!	White (non-Hispanic)	#NULL!	#NULL!	#NULL!	#NULL!	#NULL!	Widowed	Master's Degree (e.g., MA, MS, MEd, MSW, MBA)	$75,000 to $99,999	Neither agree nor disagree	Neither agree nor disagree	Neither agree nor disagree	Somewhat agree	Neither agree nor disagree	Somewhat agree	Agree	Agree	Agree	Agree	Strongly disagree	Strongly disagree	Strongly disagree	Strongly disagree	Strongly disagree	Strongly disagree	Strongly disagree	Somewhat agree	Agree	Strongly disagree	Somewhat agree	Agree	Somewhat agree	Neither agree nor disagree	Neither agree nor disagree	Somewhat agree	Neither agree nor disagree	Neither agree nor disagree	Strongly disagree	Strongly disagree	Strongly disagree	Strongly disagree	Strongly disagree	Cancer	Somewhat agree	Strongly agree	Strongly agree
69	Male	#NULL!	#NULL!	White (non-Hispanic)	#NULL!	#NULL!	#NULL!	#NULL!	#NULL!	Married with Children	Bachelor's Degree (e.g., BA, BS)	$100,000 to $149,999	Somewhat disagree	Somewhat agree	Somewhat disagree	Somewhat disagree	Strongly disagree	Agree	Somewhat agree	Neither agree nor disagree	Somewhat agree	Somewhat agree	Strongly disagree	Strongly disagree	Strongly disagree	Strongly disagree	Strongly disagree	Strongly disagree	Strongly disagree	Strongly disagree	Strongly disagree	Agree	Strongly disagree	Strongly disagree	Somewhat agree	Somewhat agree	Agree	Somewhat agree	Somewhat agree	Somewhat agree	Somewhat agree	Somewhat agree	Strongly disagree	Strongly disagree	Strongly disagree	Cancer	Somewhat disagree	Strongly agree	Strongly agree
57	Female	#NULL!	#NULL!	White (non-Hispanic)	#NULL!	#NULL!	#NULL!	#NULL!	#NULL!	Divorced	Bachelor's Degree (e.g., BA, BS)	$35,000 to $49,999	Disagree	Somewhat agree	Somewhat agree	Neither agree nor disagree	Neither agree nor disagree	Somewhat agree	Neither agree nor disagree	Neither agree nor disagree	Somewhat agree	Agree	Strongly disagree	Strongly disagree	Somewhat agree	Strongly disagree	Disagree	Disagree	Disagree	Neither agree nor disagree	Neither agree nor disagree	Neither agree nor disagree	Neither agree nor disagree	Neither agree nor disagree	Neither agree nor disagree	Neither agree nor disagree	Neither agree nor disagree	Somewhat agree	Somewhat agree	Agree	Strongly disagree	Neither agree nor disagree	Strongly disagree	Agree	Neither agree nor disagree	Cancer	Agree	Agree	Strongly agree
62	Male	#NULL!	#NULL!	White (non-Hispanic)	#NULL!	#NULL!	#NULL!	#NULL!	#NULL!	Married with Children	Professional Degree or doctoral degree (e.g., MD, JD, PhD, EdD)	$100,000 to $149,999	Somewhat agree	Disagree	Somewhat disagree	Disagree	Disagree	Somewhat agree	Somewhat agree	Agree	Neither agree nor disagree	Somewhat agree	Strongly disagree	Strongly disagree	Disagree	Strongly disagree	Strongly disagree	Disagree	Strongly disagree	Neither agree nor disagree	Somewhat agree	Somewhat disagree	Somewhat disagree	Agree	Agree	Agree	Agree	Somewhat agree	Neither agree nor disagree	Disagree	Neither agree nor disagree	Neither agree nor disagree	Disagree	Disagree	Disagree	Cancer	Disagree	Disagree	Disagree
33	Male	#NULL!	#NULL!	White (non-Hispanic)	#NULL!	#NULL!	#NULL!	#NULL!	#NULL!	Domestic partnership	Professional Degree or doctoral degree (e.g., MD, JD, PhD, EdD)	$150,000 to $199,999	Somewhat agree	Somewhat agree	Neither agree nor disagree	Neither agree nor disagree	Neither agree nor disagree	Neither agree nor disagree	Neither agree nor disagree	Neither agree nor disagree	Neither agree nor disagree	Neither agree nor disagree	Strongly disagree	Strongly disagree	Strongly disagree	Strongly disagree	Strongly disagree	Strongly disagree	Strongly disagree	Agree	Agree	Disagree	Agree	Agree	Neither agree nor disagree	Somewhat agree	Somewhat disagree	Neither agree nor disagree	Neither agree nor disagree	Disagree	Neither agree nor disagree	Neither agree nor disagree	Somewhat agree	Neither agree nor disagree	Neither agree nor disagree	Cancer	Neither agree nor disagree	Neither agree nor disagree	Neither agree nor disagree
31	Female	#NULL!	#NULL!	White (non-Hispanic)	#NULL!	#NULL!	#NULL!	#NULL!	#NULL!	Married with Children	Bachelor's Degree (e.g., BA, BS)	$100,000 to $149,999	Somewhat disagree	Strongly disagree	Neither agree nor disagree	Somewhat disagree	Somewhat disagree	Agree	Somewhat disagree	Somewhat disagree	Somewhat agree	Somewhat agree	Strongly disagree	Strongly disagree	Strongly disagree	Strongly disagree	Strongly disagree	Strongly disagree	Strongly disagree	Disagree	Disagree	Agree	Disagree	Strongly disagree	Somewhat agree	Somewhat disagree	Agree	Strongly agree	Strongly agree	Somewhat disagree	Somewhat disagree	Somewhat disagree	Disagree	Disagree	Strongly disagree	Cancer	Strongly agree	Strongly agree	Strongly agree
45	Female	#NULL!	#NULL!	White (non-Hispanic)	#NULL!	#NULL!	#NULL!	#NULL!	#NULL!	Married with Children	Master's Degree (e.g., MA, MS, MEd, MSW, MBA)	$75,000 to $99,999	Somewhat disagree	Disagree	Somewhat disagree	Somewhat disagree	Somewhat disagree	Agree	Strongly agree	Agree	Agree	Strongly agree	Strongly disagree	Strongly disagree	Disagree	Strongly disagree	Strongly disagree	Strongly disagree	Strongly disagree	Strongly disagree	Strongly disagree	Strongly disagree	Strongly disagree	Strongly disagree	Somewhat disagree	Somewhat disagree	Somewhat disagree	Agree	Agree	Somewhat agree	Strongly disagree	Disagree	Somewhat disagree	Strongly disagree	Strongly disagree	Cancer	Strongly agree	Strongly agree	Strongly agree
46	Male	#NULL!	#NULL!	White (non-Hispanic)	#NULL!	#NULL!	#NULL!	#NULL!	#NULL!	Married without Children	Bachelor's Degree (e.g., BA, BS)	$200,000 and over	Strongly disagree	Somewhat agree	Neither agree nor disagree	Neither agree nor disagree	Neither agree nor disagree	Agree	Agree	Somewhat agree	Agree	Strongly agree	Strongly disagree	Strongly disagree	Strongly disagree	Strongly disagree	Strongly disagree	Strongly disagree	Strongly disagree	Agree	Somewhat agree	Disagree	Agree	Agree	Agree	Agree	Agree	Agree	Agree	Agree	Neither agree nor disagree	Neither agree nor disagree	Disagree	Disagree	Disagree	Cancer	Agree	Strongly agree	Strongly agree
29	Male	African American/Black	#NULL!	#NULL!	#NULL!	#NULL!	#NULL!	#NULL!	#NULL!	Single	Master's Degree (e.g., MA, MS, MEd, MSW, MBA)	$150,000 to $199,999	Strongly agree	Strongly disagree	Strongly disagree	Strongly disagree	Strongly disagree	Neither agree nor disagree	Neither agree nor disagree	Neither agree nor disagree	Neither agree nor disagree	Neither agree nor disagree	Somewhat agree	Strongly disagree	Strongly disagree	Strongly disagree	Strongly disagree	Strongly disagree	Strongly disagree	Strongly disagree	Strongly disagree	Strongly agree	Strongly disagree	Strongly disagree	Somewhat disagree	Strongly disagree	Somewhat disagree	Strongly disagree	Disagree	Strongly disagree	Neither agree nor disagree	Neither agree nor disagree	Strongly disagree	Strongly disagree	Neither agree nor disagree	Cancer	Strongly disagree	Strongly disagree	Strongly disagree
39	Female	#NULL!	#NULL!	White (non-Hispanic)	#NULL!	#NULL!	#NULL!	#NULL!	#NULL!	Married with Children	Some college, technical school, or associate's Degree	$100,000 to $149,999	Somewhat agree	Disagree	Neither agree nor disagree	Neither agree nor disagree	Neither agree nor disagree	Somewhat disagree	Somewhat disagree	Somewhat disagree	Somewhat disagree	Neither agree nor disagree	Disagree	Strongly disagree	Disagree	Disagree	Disagree	Disagree	Disagree	Somewhat agree	Somewhat agree	Disagree	Somewhat agree	Somewhat agree	Disagree	Somewhat disagree	Somewhat agree	Disagree	Neither agree nor disagree	Neither agree nor disagree	Somewhat agree	Somewhat agree	Neither agree nor disagree	Disagree	Neither agree nor disagree	Cancer	Somewhat disagree	Somewhat disagree	Somewhat disagree
38	Male	African American/Black	Hispanic/Latino	#NULL!	#NULL!	Native American	#NULL!	#NULL!	#NULL!	Single	Some college, technical school, or associate's Degree	$50,000 to $74,999	Agree	Disagree	Neither agree nor disagree	Neither agree nor disagree	Neither agree nor disagree	Somewhat agree	Neither agree nor disagree	Neither agree nor disagree	Somewhat agree	Agree	Neither agree nor disagree	Neither agree nor disagree	Somewhat agree	Somewhat agree	Somewhat agree	Somewhat agree	Somewhat agree	Somewhat disagree	Somewhat disagree	Somewhat agree	Somewhat disagree	Strongly disagree	Disagree	Neither agree nor disagree	Neither agree nor disagree	Neither agree nor disagree	Neither agree nor disagree	Disagree	Neither agree nor disagree	Neither agree nor disagree	Somewhat agree	Somewhat agree	Somewhat agree	Cancer	Somewhat disagree	Somewhat disagree	Disagree
59	Female	#NULL!	#NULL!	White (non-Hispanic)	#NULL!	#NULL!	#NULL!	#NULL!	#NULL!	Divorced	Bachelor's Degree (e.g., BA, BS)	$35,000 to $49,999	Somewhat agree	Somewhat disagree	Disagree	Disagree	Disagree	Somewhat agree	Neither agree nor disagree	Disagree	Disagree	Somewhat agree	Disagree	Strongly disagree	Neither agree nor disagree	Somewhat agree	Somewhat agree	Agree	Somewhat agree	Agree	Agree	Disagree	Agree	Agree	Neither agree nor disagree	Disagree	Somewhat disagree	Somewhat disagree	Somewhat agree	Somewhat agree	Disagree	Disagree	Strongly disagree	Somewhat disagree	Somewhat agree	Cancer	Somewhat agree	Agree	Agree
63	Female	#NULL!	#NULL!	White (non-Hispanic)	#NULL!	#NULL!	#NULL!	#NULL!	#NULL!	Divorced	Some college, technical school, or associate's Degree	$15,000 to $24,999	Disagree	Strongly agree	Agree	Strongly agree	Strongly agree	Strongly agree	Agree	Strongly agree	Strongly agree	Strongly agree	Strongly disagree	Strongly disagree	Strongly disagree	Strongly disagree	Strongly disagree	Strongly disagree	Strongly disagree	Agree	Agree	Disagree	Agree	Strongly agree	Strongly agree	Somewhat agree	Agree	Strongly agree	Strongly agree	Neither agree nor disagree	Neither agree nor disagree	Neither agree nor disagree	Neither agree nor disagree	Somewhat disagree	Somewhat agree	Cancer	Somewhat agree	Agree	Agree
39	Male	#NULL!	#NULL!	White (non-Hispanic)	#NULL!	#NULL!	#NULL!	#NULL!	#NULL!	Single	Bachelor's Degree (e.g., BA, BS)	$25,000 to $34,999	Agree	Somewhat disagree	Disagree	Disagree	Disagree	Somewhat agree	Somewhat agree	Neither agree nor disagree	Somewhat agree	Somewhat agree	Strongly disagree	Strongly disagree	Disagree	Strongly disagree	Strongly disagree	Strongly disagree	Strongly disagree	Strongly agree	Agree	Disagree	Agree	Strongly agree	Agree	Agree	Neither agree nor disagree	Agree	Agree	Agree	Somewhat disagree	Neither agree nor disagree	Disagree	Disagree	Disagree	Cancer	Somewhat agree	Somewhat agree	Somewhat agree
34	Female	#NULL!	#NULL!	White (non-Hispanic)	#NULL!	#NULL!	#NULL!	#NULL!	#NULL!	Single	Bachelor's Degree (e.g., BA, BS)	$25,000 to $34,999	Neither agree nor disagree	Somewhat agree	Neither agree nor disagree	Neither agree nor disagree	Neither agree nor disagree	Agree	Agree	Agree	Agree	Strongly agree	Strongly disagree	Strongly disagree	Strongly disagree	Strongly disagree	Strongly disagree	Strongly disagree	Strongly disagree	Strongly agree	Strongly agree	Strongly disagree	Strongly agree	Strongly agree	Neither agree nor disagree	Neither agree nor disagree	Neither agree nor disagree	Agree	Agree	Strongly agree	Neither agree nor disagree	Neither agree nor disagree	Disagree	Somewhat disagree	Somewhat disagree	Cancer	Strongly agree	Strongly agree	Strongly agree
34	Male	#NULL!	#NULL!	White (non-Hispanic)	#NULL!	#NULL!	#NULL!	#NULL!	#NULL!	Single	Bachelor's Degree (e.g., BA, BS)	$100,000 to $149,999	Strongly agree	Strongly disagree	Strongly disagree	Strongly disagree	Strongly disagree	Strongly disagree	Strongly disagree	Neither agree nor disagree	Strongly disagree	Strongly disagree	Somewhat agree	Strongly disagree	Neither agree nor disagree	Strongly disagree	Disagree	Strongly disagree	Strongly disagree	Strongly disagree	Strongly disagree	Strongly agree	Strongly disagree	Strongly disagree	Neither agree nor disagree	Neither agree nor disagree	Somewhat disagree	Neither agree nor disagree	Neither agree nor disagree	Neither agree nor disagree	Somewhat agree	Somewhat agree	Neither agree nor disagree	Strongly disagree	Strongly disagree	Cancer	Strongly disagree	Strongly disagree	Strongly disagree
37	Male	#NULL!	#NULL!	#NULL!	#NULL!	#NULL!	#NULL!	Asian or Asian American	#NULL!	Single	Bachelor's Degree (e.g., BA, BS)	$35,000 to $49,999	Somewhat disagree	Somewhat agree	Somewhat agree	Somewhat agree	Somewhat agree	Agree	Strongly agree	Agree	Agree	Agree	Strongly disagree	Strongly disagree	Strongly disagree	Strongly disagree	Strongly disagree	Strongly disagree	Strongly disagree	Agree	Agree	Strongly disagree	Agree	Agree	Somewhat agree	Neither agree nor disagree	Neither agree nor disagree	Agree	Agree	Agree	Somewhat agree	Somewhat agree	Neither agree nor disagree	Somewhat disagree	Somewhat disagree	Cancer	Neither agree nor disagree	Somewhat agree	Somewhat agree
42	Male	African American/Black	#NULL!	#NULL!	#NULL!	#NULL!	#NULL!	#NULL!	#NULL!	Single	Bachelor's Degree (e.g., BA, BS)	$150,000 to $199,999	Strongly disagree	Strongly disagree	Neither agree nor disagree	Disagree	Strongly disagree	Strongly agree	Strongly agree	Agree	Strongly agree	Strongly agree	Strongly disagree	Strongly disagree	Strongly disagree	Strongly disagree	Strongly disagree	Strongly disagree	Strongly disagree	Strongly agree	Strongly agree	Strongly disagree	Strongly agree	Strongly agree	Disagree	Disagree	Disagree	Strongly agree	Agree	Disagree	Disagree	Somewhat agree	Strongly disagree	Strongly disagree	Strongly disagree	Cancer	Strongly agree	Strongly agree	Strongly agree
44	Female	#NULL!	#NULL!	White (non-Hispanic)	#NULL!	#NULL!	#NULL!	#NULL!	#NULL!	Married with Children	High school graduate/GED	$25,000 to $34,999	Strongly agree	Strongly agree	Strongly agree	Strongly agree	Strongly agree	Somewhat disagree	Somewhat disagree	Somewhat disagree	Somewhat disagree	Neither agree nor disagree	Neither agree nor disagree	Disagree	Neither agree nor disagree	Somewhat agree	Neither agree nor disagree	Agree	Neither agree nor disagree	Strongly agree	Strongly agree	Neither agree nor disagree	Agree	Agree	Somewhat agree	Somewhat agree	Somewhat agree	Somewhat agree	Somewhat agree	Somewhat agree	Disagree	Disagree	Strongly disagree	Strongly disagree	Strongly disagree	Cancer	Agree	Strongly agree	Strongly agree
45	Female	#NULL!	#NULL!	White (non-Hispanic)	#NULL!	#NULL!	#NULL!	#NULL!	#NULL!	Married with Children	Master's Degree (e.g., MA, MS, MEd, MSW, MBA)	$50,000 to $74,999	Strongly agree	Agree	Strongly agree	Somewhat agree	Somewhat agree	Agree	Agree	Strongly agree	Strongly agree	Agree	Strongly agree	Agree	Agree	Somewhat agree	Agree	Agree	Strongly agree	Agree	Somewhat agree	Somewhat disagree	Agree	Strongly agree	Strongly agree	Strongly agree	Agree	Agree	Agree	Strongly agree	Agree	Agree	Strongly agree	Agree	Somewhat agree	Cancer	Agree	Agree	Strongly agree
29	Male	African American/Black	#NULL!	#NULL!	#NULL!	#NULL!	#NULL!	#NULL!	#NULL!	Single	Some college, technical school, or associate's Degree	$35,000 to $49,999	Neither agree nor disagree	Neither agree nor disagree	Neither agree nor disagree	Strongly disagree	Strongly disagree	Somewhat disagree	Somewhat agree	Somewhat disagree	Somewhat disagree	Somewhat agree	Strongly disagree	Strongly disagree	Strongly disagree	Strongly disagree	Strongly disagree	Strongly disagree	Strongly disagree	Strongly agree	Strongly agree	Strongly disagree	Strongly agree	Strongly agree	Somewhat disagree	Somewhat disagree	Somewhat disagree	Somewhat disagree	Somewhat disagree	Somewhat disagree	Strongly disagree	Strongly disagree	Strongly disagree	Strongly disagree	Strongly disagree	Cancer	Strongly agree	Strongly agree	Strongly agree
69	Male	#NULL!	#NULL!	#NULL!	#NULL!	#NULL!	#NULL!	Asian or Asian American	#NULL!	Widowed	Master's Degree (e.g., MA, MS, MEd, MSW, MBA)	$50,000 to $74,999	Disagree	Agree	Agree	Somewhat disagree	Somewhat disagree	Agree	Agree	Somewhat agree	Agree	Agree	Strongly disagree	Strongly disagree	Strongly disagree	Strongly disagree	Strongly disagree	Strongly disagree	Strongly disagree	Strongly agree	Strongly agree	Strongly disagree	Strongly agree	Strongly agree	Somewhat disagree	Somewhat agree	Somewhat agree	Somewhat agree	Somewhat agree	Agree	Agree	Agree	Strongly disagree	Strongly disagree	Strongly disagree	Cancer	Disagree	Agree	Somewhat agree
24	Female	#NULL!	#NULL!	White (non-Hispanic)	#NULL!	#NULL!	#NULL!	#NULL!	#NULL!	Married with Children	Bachelor's Degree (e.g., BA, BS)	$50,000 to $74,999	Agree	Agree	Neither agree nor disagree	Somewhat disagree	Somewhat disagree	Somewhat agree	Somewhat agree	Somewhat agree	Agree	Agree	Somewhat agree	Somewhat agree	Agree	Neither agree nor disagree	Somewhat agree	Neither agree nor disagree	Agree	Agree	Agree	Agree	Agree	Somewhat agree	Agree	Agree	Agree	Agree	Agree	Agree	Agree	Agree	Agree	Agree	Somewhat agree	Cancer	Agree	Agree	Agree
66	Female	#NULL!	#NULL!	White (non-Hispanic)	#NULL!	#NULL!	#NULL!	#NULL!	#NULL!	Widowed	Some college, technical school, or associate's Degree	$75,000 to $99,999	Neither agree nor disagree	Somewhat disagree	Neither agree nor disagree	Disagree	Disagree	Strongly agree	Strongly disagree	Agree	Strongly agree	Strongly agree	Strongly disagree	Strongly disagree	Strongly disagree	Strongly disagree	Strongly disagree	Strongly disagree	Strongly disagree	Agree	Agree	Disagree	Agree	Strongly agree	Neither agree nor disagree	Neither agree nor disagree	Neither agree nor disagree	Somewhat agree	Somewhat agree	Somewhat agree	Strongly disagree	Strongly disagree	Strongly disagree	Strongly disagree	Strongly disagree	Cancer	Disagree	Agree	Agree
37	Female	#NULL!	#NULL!	#NULL!	#NULL!	#NULL!	#NULL!	Asian or Asian American	#NULL!	Married with Children	Master's Degree (e.g., MA, MS, MEd, MSW, MBA)	$100,000 to $149,999	Disagree	Strongly disagree	Somewhat agree	Somewhat agree	Somewhat agree	Agree	Agree	Disagree	Somewhat agree	Somewhat agree	Strongly disagree	Strongly disagree	Strongly disagree	Strongly disagree	Strongly disagree	Strongly disagree	Strongly disagree	Agree	Agree	Disagree	Agree	Agree	Strongly agree	Agree	Agree	Strongly agree	Strongly agree	Strongly agree	Neither agree nor disagree	Somewhat agree	Somewhat disagree	Disagree	Disagree	Cancer	Strongly agree	Strongly agree	Strongly agree
24	Female	#NULL!	#NULL!	White (non-Hispanic)	#NULL!	#NULL!	#NULL!	#NULL!	#NULL!	Single	High school graduate/GED	under $15,000	Neither agree nor disagree	Somewhat disagree	Somewhat disagree	Somewhat disagree	Strongly disagree	Neither agree nor disagree	Disagree	Strongly disagree	Somewhat disagree	Somewhat agree	Strongly disagree	Strongly disagree	Strongly disagree	Strongly disagree	Strongly disagree	Disagree	Disagree	Strongly agree	Strongly agree	Strongly agree	Strongly disagree	Strongly agree	Somewhat agree	Strongly disagree	Strongly disagree	Strongly agree	Strongly agree	Neither agree nor disagree	Disagree	Disagree	Strongly disagree	Strongly disagree	Strongly disagree	Cancer	Strongly agree	Strongly agree	Strongly agree
75	Male	#NULL!	#NULL!	White (non-Hispanic)	#NULL!	#NULL!	#NULL!	#NULL!	#NULL!	Married with Children	Master's Degree (e.g., MA, MS, MEd, MSW, MBA)	$200,000 and over	Somewhat agree	Somewhat agree	Neither agree nor disagree	Somewhat agree	Neither agree nor disagree	Agree	Somewhat agree	Somewhat disagree	Somewhat agree	Strongly agree	Strongly disagree	Strongly disagree	Strongly disagree	Strongly disagree	Strongly disagree	Strongly disagree	Strongly disagree	Strongly disagree	Strongly disagree	Agree	Strongly disagree	Strongly disagree	Somewhat disagree	Somewhat disagree	Neither agree nor disagree	Disagree	Somewhat agree	Disagree	Neither agree nor disagree	Somewhat agree	Strongly disagree	Disagree	Disagree	Cancer	Somewhat agree	Somewhat agree	Neither agree nor disagree
59	Female	#NULL!	#NULL!	#NULL!	#NULL!	#NULL!	#NULL!	Asian or Asian American	#NULL!	Married with Children	Master's Degree (e.g., MA, MS, MEd, MSW, MBA)	$75,000 to $99,999	Neither agree nor disagree	Somewhat disagree	Neither agree nor disagree	Neither agree nor disagree	Neither agree nor disagree	Agree	Agree	Neither agree nor disagree	Neither agree nor disagree	Agree	Strongly disagree	Strongly disagree	Strongly disagree	Strongly disagree	Strongly disagree	Strongly disagree	Strongly disagree	Neither agree nor disagree	Neither agree nor disagree	Somewhat disagree	Neither agree nor disagree	Somewhat agree	Somewhat agree	Neither agree nor disagree	Neither agree nor disagree	Agree	Somewhat agree	Neither agree nor disagree	Disagree	Neither agree nor disagree	Disagree	Strongly disagree	Disagree	Cancer	Strongly agree	Strongly agree	Strongly agree
60	Female	#NULL!	#NULL!	White (non-Hispanic)	#NULL!	#NULL!	#NULL!	#NULL!	#NULL!	Married with Children	Some college, technical school, or associate's Degree	$50,000 to $74,999	Somewhat disagree	Strongly disagree	Somewhat agree	Neither agree nor disagree	Strongly disagree	Strongly agree	Strongly agree	Strongly agree	Strongly agree	Strongly agree	Disagree	Strongly disagree	Somewhat agree	Somewhat agree	Agree	Neither agree nor disagree	Somewhat agree	Neither agree nor disagree	Strongly disagree	Strongly disagree	Strongly disagree	Neither agree nor disagree	Somewhat disagree	Agree	Strongly agree	Neither agree nor disagree	Strongly agree	Strongly agree	Disagree	Strongly disagree	Strongly disagree	Strongly disagree	Strongly disagree	Cancer	Somewhat agree	Strongly agree	Strongly agree
36	Male	#NULL!	#NULL!	White (non-Hispanic)	#NULL!	#NULL!	#NULL!	#NULL!	#NULL!	Single	Some college, technical school, or associate's Degree	$15,000 to $24,999	Neither agree nor disagree	Disagree	Disagree	Disagree	Disagree	Disagree	Disagree	Strongly disagree	Disagree	Disagree	Somewhat disagree	Disagree	Somewhat agree	Strongly agree	Strongly agree	Strongly agree	Strongly agree	Strongly agree	Agree	Neither agree nor disagree	Strongly agree	Strongly disagree	Strongly disagree	Strongly disagree	Strongly disagree	Strongly disagree	Strongly disagree	Strongly disagree	Neither agree nor disagree	Somewhat disagree	Neither agree nor disagree	Neither agree nor disagree	Disagree	Cancer	Strongly disagree	Strongly disagree	Strongly disagree
36	Male	#NULL!	#NULL!	White (non-Hispanic)	#NULL!	#NULL!	#NULL!	#NULL!	#NULL!	Married without Children	Master's Degree (e.g., MA, MS, MEd, MSW, MBA)	$100,000 to $149,999	Agree	Disagree	Neither agree nor disagree	Neither agree nor disagree	Neither agree nor disagree	Somewhat agree	Disagree	Disagree	Neither agree nor disagree	Somewhat agree	Strongly disagree	Strongly disagree	Strongly disagree	Strongly disagree	Strongly disagree	Strongly disagree	Strongly disagree	Neither agree nor disagree	Somewhat agree	Somewhat disagree	Somewhat agree	Somewhat agree	Somewhat agree	Agree	Strongly agree	Somewhat agree	Agree	Somewhat agree	Neither agree nor disagree	Somewhat disagree	Somewhat disagree	Somewhat agree	Neither agree nor disagree	Cancer	Somewhat disagree	Somewhat disagree	Somewhat disagree
59	Female	#NULL!	#NULL!	White (non-Hispanic)	#NULL!	#NULL!	#NULL!	#NULL!	#NULL!	Divorced	Master's Degree (e.g., MA, MS, MEd, MSW, MBA)	$25,000 to $34,999	Somewhat agree	Disagree	Disagree	Disagree	Disagree	Somewhat agree	Somewhat agree	Somewhat agree	Somewhat agree	Somewhat agree	Strongly disagree	Strongly disagree	Strongly disagree	Strongly disagree	Strongly disagree	Strongly disagree	Strongly disagree	Neither agree nor disagree	Neither agree nor disagree	Somewhat agree	Somewhat disagree	Somewhat agree	Somewhat disagree	Somewhat disagree	Somewhat disagree	Somewhat agree	Somewhat agree	Somewhat agree	Disagree	Disagree	Disagree	Disagree	Disagree	Cancer	Agree	Agree	Strongly agree
56	Female	#NULL!	#NULL!	White (non-Hispanic)	#NULL!	#NULL!	#NULL!	#NULL!	#NULL!	Separated	Some college, technical school, or associate's Degree	$15,000 to $24,999	Somewhat agree	Agree	Neither agree nor disagree	Disagree	Disagree	Strongly agree	Agree	Agree	Agree	Strongly agree	Strongly disagree	Strongly disagree	Strongly disagree	Strongly disagree	Strongly disagree	Strongly disagree	Strongly disagree	Somewhat agree	Somewhat agree	Disagree	Agree	Agree	Agree	Somewhat agree	Neither agree nor disagree	Agree	Agree	Agree	Somewhat disagree	Disagree	Disagree	Neither agree nor disagree	Somewhat disagree	Cancer	Agree	Agree	Strongly agree
45	Male	#NULL!	#NULL!	White (non-Hispanic)	#NULL!	#NULL!	#NULL!	#NULL!	#NULL!	Single	Bachelor's Degree (e.g., BA, BS)	$75,000 to $99,999	Somewhat disagree	Strongly disagree	Disagree	Strongly disagree	Strongly disagree	Agree	Somewhat agree	Neither agree nor disagree	Somewhat agree	Strongly agree	Strongly disagree	Strongly disagree	Strongly disagree	Strongly disagree	Strongly disagree	Strongly disagree	Strongly disagree	Somewhat agree	Agree	Strongly agree	Strongly disagree	Strongly agree	Somewhat agree	Somewhat agree	Agree	Somewhat agree	Somewhat agree	Somewhat agree	Neither agree nor disagree	Somewhat disagree	Strongly disagree	Somewhat disagree	Disagree	Cancer	Agree	Strongly agree	Strongly agree
40	Female	#NULL!	#NULL!	#NULL!	#NULL!	#NULL!	#NULL!	Asian or Asian American	#NULL!	Married without Children	Bachelor's Degree (e.g., BA, BS)	$100,000 to $149,999	Strongly agree	Strongly disagree	Strongly disagree	Strongly disagree	Strongly disagree	Strongly agree	Disagree	Disagree	Strongly agree	Strongly agree	Strongly disagree	Strongly disagree	Strongly disagree	Strongly disagree	Strongly disagree	Strongly disagree	Strongly disagree	Strongly agree	Strongly agree	Strongly disagree	Strongly agree	Strongly agree	Strongly agree	Strongly agree	Strongly agree	Strongly agree	Strongly agree	Strongly agree	Strongly agree	Strongly agree	Strongly agree	Strongly agree	Strongly agree	Cancer	Strongly agree	Strongly agree	Strongly agree
39	Female	#NULL!	#NULL!	White (non-Hispanic)	#NULL!	#NULL!	#NULL!	#NULL!	#NULL!	Married with Children	Bachelor's Degree (e.g., BA, BS)	$35,000 to $49,999	Disagree	Agree	Agree	Agree	Strongly agree	Somewhat agree	Somewhat agree	Somewhat agree	Somewhat agree	Somewhat agree	Disagree	Strongly disagree	Disagree	Disagree	Somewhat disagree	Somewhat disagree	Somewhat disagree	Somewhat agree	Somewhat agree	Somewhat disagree	Somewhat agree	Agree	Neither agree nor disagree	Somewhat agree	Agree	Neither agree nor disagree	Somewhat agree	Somewhat disagree	Somewhat disagree	Disagree	Somewhat agree	Somewhat disagree	Somewhat disagree	Cancer	Somewhat agree	Agree	Agree
54	Female	#NULL!	#NULL!	White (non-Hispanic)	#NULL!	#NULL!	#NULL!	#NULL!	#NULL!	Married with Children	Bachelor's Degree (e.g., BA, BS)	$150,000 to $199,999	Strongly disagree	Strongly agree	Strongly agree	Strongly agree	Strongly agree	Strongly agree	Neither agree nor disagree	Strongly disagree	Agree	Strongly agree	Strongly disagree	Strongly disagree	Neither agree nor disagree	Neither agree nor disagree	Neither agree nor disagree	Neither agree nor disagree	Neither agree nor disagree	Strongly disagree	Strongly disagree	Strongly disagree	Strongly disagree	Somewhat disagree	Neither agree nor disagree	Neither agree nor disagree	Neither agree nor disagree	Disagree	Strongly agree	Strongly disagree	Strongly disagree	Strongly disagree	Strongly disagree	Strongly disagree	Strongly disagree	Cancer	Strongly agree	Agree	Strongly agree
31	Female	#NULL!	#NULL!	White (non-Hispanic)	#NULL!	#NULL!	#NULL!	#NULL!	#NULL!	Divorced	High school graduate/GED	$15,000 to $24,999	Neither agree nor disagree	Disagree	Disagree	Neither agree nor disagree	Neither agree nor disagree	Agree	Agree	Neither agree nor disagree	Agree	Agree	Strongly disagree	Strongly disagree	Strongly disagree	Strongly disagree	Strongly disagree	Strongly disagree	Strongly disagree	Strongly agree	Strongly agree	Strongly disagree	Strongly agree	Strongly agree	Somewhat agree	Somewhat agree	Somewhat agree	Agree	Agree	Agree	Strongly disagree	Strongly disagree	Somewhat agree	Somewhat agree	Disagree	Cancer	Somewhat agree	Somewhat agree	Somewhat agree
47	Male	#NULL!	#NULL!	White (non-Hispanic)	#NULL!	#NULL!	#NULL!	#NULL!	#NULL!	Married with Children	Bachelor's Degree (e.g., BA, BS)	$50,000 to $74,999	Neither agree nor disagree	Somewhat agree	Neither agree nor disagree	Somewhat agree	Neither agree nor disagree	Agree	Somewhat agree	Somewhat disagree	Somewhat agree	Agree	Disagree	Disagree	Disagree	Disagree	Disagree	Disagree	Disagree	Disagree	Disagree	Agree	Disagree	Disagree	Disagree	Somewhat agree	Somewhat agree	Somewhat disagree	Disagree	Disagree	Neither agree nor disagree	Neither agree nor disagree	Somewhat agree	Disagree	Somewhat disagree	Cancer	Agree	Agree	Agree
48	Female	#NULL!	#NULL!	White (non-Hispanic)	#NULL!	#NULL!	#NULL!	#NULL!	#NULL!	Married with Children	Some college, technical school, or associate's Degree	$100,000 to $149,999	Neither agree nor disagree	Strongly disagree	Neither agree nor disagree	Disagree	Disagree	Disagree	Disagree	Disagree	Disagree	Neither agree nor disagree	Disagree	Strongly disagree	Strongly disagree	Disagree	Disagree	Neither agree nor disagree	Neither agree nor disagree	Disagree	Disagree	Agree	Disagree	Disagree	Neither agree nor disagree	Neither agree nor disagree	Neither agree nor disagree	Somewhat disagree	Neither agree nor disagree	Neither agree nor disagree	Neither agree nor disagree	Neither agree nor disagree	Somewhat disagree	Disagree	Disagree	Cancer	Strongly disagree	Strongly disagree	Strongly disagree
63	Female	#NULL!	#NULL!	White (non-Hispanic)	#NULL!	#NULL!	#NULL!	#NULL!	#NULL!	Divorced	Master's Degree (e.g., MA, MS, MEd, MSW, MBA)	$75,000 to $99,999	Neither agree nor disagree	Disagree	Somewhat disagree	Somewhat disagree	Somewhat disagree	Somewhat agree	Somewhat agree	Disagree	Somewhat agree	Agree	Disagree	Strongly disagree	Disagree	Disagree	Strongly disagree	Strongly disagree	Strongly disagree	Strongly disagree	Strongly disagree	Somewhat agree	Disagree	Disagree	Neither agree nor disagree	Neither agree nor disagree	Neither agree nor disagree	Somewhat agree	Agree	Somewhat disagree	Disagree	Disagree	Disagree	Somewhat disagree	Neither agree nor disagree	Cancer	Somewhat agree	Agree	Somewhat agree
43	Female	#NULL!	#NULL!	White (non-Hispanic)	#NULL!	#NULL!	#NULL!	#NULL!	#NULL!	Married with Children	Some college, technical school, or associate's Degree	$100,000 to $149,999	Somewhat agree	Disagree	Agree	Agree	Neither agree nor disagree	Somewhat agree	Neither agree nor disagree	Somewhat disagree	Somewhat agree	Somewhat agree	Disagree	Strongly disagree	Somewhat disagree	Neither agree nor disagree	Neither agree nor disagree	Neither agree nor disagree	Somewhat agree	Neither agree nor disagree	Somewhat agree	Neither agree nor disagree	Somewhat disagree	Somewhat agree	Somewhat disagree	Somewhat agree	Somewhat agree	Neither agree nor disagree	Neither agree nor disagree	Neither agree nor disagree	Somewhat disagree	Somewhat disagree	Somewhat disagree	Somewhat disagree	Neither agree nor disagree	Cancer	Disagree	Agree	Agree
41	Male	#NULL!	#NULL!	White (non-Hispanic)	#NULL!	#NULL!	#NULL!	#NULL!	#NULL!	Married without Children	Bachelor's Degree (e.g., BA, BS)	$150,000 to $199,999	Somewhat agree	Disagree	Disagree	Strongly disagree	Strongly disagree	Somewhat agree	Agree	Somewhat agree	Somewhat agree	Strongly agree	Strongly disagree	Strongly disagree	Strongly disagree	Strongly disagree	Strongly disagree	Strongly disagree	Strongly disagree	Strongly agree	Strongly agree	Strongly disagree	Strongly agree	Strongly agree	Agree	Somewhat agree	Neither agree nor disagree	Agree	Neither agree nor disagree	Agree	Disagree	Strongly disagree	Strongly disagree	Neither agree nor disagree	Strongly disagree	Cancer	Strongly agree	Strongly agree	Strongly agree
52	Female	#NULL!	#NULL!	White (non-Hispanic)	#NULL!	#NULL!	#NULL!	#NULL!	#NULL!	Divorced	Bachelor's Degree (e.g., BA, BS)	$35,000 to $49,999	Strongly disagree	Strongly disagree	Strongly disagree	Strongly disagree	Strongly disagree	Somewhat disagree	Somewhat agree	Disagree	Somewhat agree	Strongly agree	Strongly disagree	Strongly disagree	Strongly disagree	Strongly disagree	Strongly disagree	Strongly disagree	Strongly disagree	Strongly agree	Strongly agree	Strongly disagree	Strongly agree	Strongly agree	Somewhat disagree	Strongly disagree	Strongly disagree	Strongly agree	Strongly agree	Disagree	Strongly disagree	Strongly disagree	Strongly disagree	Strongly disagree	Strongly disagree	Cancer	Strongly agree	Strongly agree	Agree
32	Female	#NULL!	#NULL!	White (non-Hispanic)	#NULL!	#NULL!	#NULL!	#NULL!	#NULL!	Married with Children	Master's Degree (e.g., MA, MS, MEd, MSW, MBA)	$100,000 to $149,999	Somewhat agree	Strongly disagree	Disagree	Disagree	Disagree	Somewhat agree	Agree	Neither agree nor disagree	Somewhat agree	Somewhat agree	Strongly disagree	Strongly disagree	Strongly disagree	Strongly disagree	Strongly disagree	Disagree	Disagree	Agree	Agree	Strongly agree	Agree	Agree	Disagree	Strongly disagree	Strongly disagree	Somewhat disagree	Disagree	Disagree	Strongly disagree	Strongly disagree	Strongly disagree	Strongly disagree	Disagree	Cancer	Disagree	Disagree	Disagree
71	Male	#NULL!	#NULL!	White (non-Hispanic)	#NULL!	#NULL!	#NULL!	#NULL!	#NULL!	Widowed	Some college, technical school, or associate's Degree	$35,000 to $49,999	Neither agree nor disagree	Agree	Somewhat disagree	Neither agree nor disagree	Agree	Neither agree nor disagree	Somewhat disagree	Disagree	Neither agree nor disagree	Somewhat agree	Strongly disagree	Strongly disagree	Neither agree nor disagree	Strongly disagree	Disagree	Strongly disagree	Agree	Somewhat disagree	Somewhat disagree	Neither agree nor disagree	Strongly disagree	Disagree	Strongly disagree	Neither agree nor disagree	Strongly disagree	Strongly disagree	Neither agree nor disagree	Strongly disagree	Neither agree nor disagree	Somewhat disagree	Strongly disagree	Neither agree nor disagree	Somewhat agree	Cancer	Strongly disagree	Strongly disagree	Strongly disagree
41	Female	#NULL!	#NULL!	White (non-Hispanic)	#NULL!	#NULL!	#NULL!	#NULL!	#NULL!	Married with Children	Bachelor's Degree (e.g., BA, BS)	$150,000 to $199,999	Neither agree nor disagree	Disagree	Disagree	Somewhat disagree	Disagree	Neither agree nor disagree	Disagree	Disagree	Somewhat disagree	Neither agree nor disagree	Disagree	Strongly disagree	Neither agree nor disagree	Somewhat disagree	Neither agree nor disagree	Disagree	Neither agree nor disagree	Somewhat agree	Neither agree nor disagree	Somewhat disagree	Somewhat agree	Neither agree nor disagree	Somewhat disagree	Neither agree nor disagree	Neither agree nor disagree	Disagree	Neither agree nor disagree	Somewhat agree	Neither agree nor disagree	Somewhat disagree	Neither agree nor disagree	Disagree	Neither agree nor disagree	Cancer	Strongly disagree	Strongly disagree	Strongly disagree
59	Male	African American/Black	#NULL!	#NULL!	#NULL!	#NULL!	#NULL!	#NULL!	#NULL!	Married with Children	Master's Degree (e.g., MA, MS, MEd, MSW, MBA)	$150,000 to $199,999	Strongly agree	Strongly disagree	Strongly disagree	Strongly disagree	Strongly disagree	Strongly agree	Strongly agree	Somewhat disagree	Strongly agree	Strongly agree	Disagree	Strongly disagree	Neither agree nor disagree	Neither agree nor disagree	Neither agree nor disagree	Somewhat agree	Somewhat agree	Agree	Somewhat agree	Agree	Somewhat disagree	Strongly disagree	Agree	Agree	Agree	Agree	Agree	Agree	Somewhat agree	Agree	Somewhat agree	Somewhat agree	Somewhat agree	Cancer	Strongly agree	Strongly agree	Strongly agree
54	Female	#NULL!	#NULL!	#NULL!	#NULL!	#NULL!	#NULL!	Asian or Asian American	#NULL!	Widowed	Professional Degree or doctoral degree (e.g., MD, JD, PhD, EdD)	$75,000 to $99,999	Somewhat agree	Strongly disagree	Somewhat disagree	Somewhat disagree	Strongly disagree	Somewhat agree	Somewhat agree	Disagree	Disagree	Somewhat agree	Strongly disagree	Strongly disagree	Strongly disagree	Strongly disagree	Strongly disagree	Strongly disagree	Strongly disagree	Strongly agree	Strongly agree	Disagree	Agree	Strongly agree	Somewhat agree	Neither agree nor disagree	Neither agree nor disagree	Somewhat agree	Neither agree nor disagree	Neither agree nor disagree	Somewhat disagree	Somewhat disagree	Strongly disagree	Disagree	Strongly disagree	Cancer	Strongly agree	Strongly agree	Strongly agree
42	Male	#NULL!	#NULL!	White (non-Hispanic)	#NULL!	#NULL!	#NULL!	#NULL!	#NULL!	Married with Children	Master's Degree (e.g., MA, MS, MEd, MSW, MBA)	$50,000 to $74,999	Neither agree nor disagree	Somewhat agree	Somewhat agree	Neither agree nor disagree	Neither agree nor disagree	Somewhat agree	Neither agree nor disagree	Neither agree nor disagree	Neither agree nor disagree	Agree	Strongly disagree	Strongly disagree	Strongly disagree	Strongly disagree	Strongly disagree	Strongly disagree	Strongly disagree	Strongly agree	Strongly agree	Strongly disagree	Agree	Strongly agree	Neither agree nor disagree	Neither agree nor disagree	Disagree	Agree	Neither agree nor disagree	Neither agree nor disagree	Neither agree nor disagree	Neither agree nor disagree	Neither agree nor disagree	Neither agree nor disagree	Neither agree nor disagree	Cancer	Somewhat agree	Somewhat agree	Somewhat agree
36	Female	#NULL!	#NULL!	White (non-Hispanic)	#NULL!	#NULL!	#NULL!	#NULL!	#NULL!	Married with Children	Some college, technical school, or associate's Degree	$100,000 to $149,999	Neither agree nor disagree	Disagree	Neither agree nor disagree	Disagree	Somewhat disagree	Disagree	Disagree	Disagree	Disagree	Disagree	Somewhat agree	Somewhat disagree	Somewhat agree	Agree	Agree	Somewhat agree	Agree	Strongly disagree	Strongly disagree	Strongly agree	Strongly disagree	Strongly disagree	Disagree	Disagree	Somewhat agree	Disagree	Neither agree nor disagree	Neither agree nor disagree	Somewhat disagree	Somewhat agree	Disagree	Disagree	Disagree	Cancer	Disagree	Disagree	Disagree
44	Male	#NULL!	#NULL!	White (non-Hispanic)	#NULL!	#NULL!	#NULL!	#NULL!	#NULL!	Married with Children	Master's Degree (e.g., MA, MS, MEd, MSW, MBA)	$150,000 to $199,999	Agree	Strongly disagree	Disagree	Strongly disagree	Strongly disagree	Disagree	Neither agree nor disagree	Disagree	Disagree	Agree	Strongly disagree	Strongly disagree	Strongly disagree	Strongly disagree	Strongly disagree	Neither agree nor disagree	Strongly disagree	Agree	Agree	Disagree	Agree	Agree	Disagree	Disagree	Agree	Disagree	Agree	Disagree	Disagree	Disagree	Strongly disagree	Strongly disagree	Strongly disagree	Cancer	Neither agree nor disagree	Neither agree nor disagree	Neither agree nor disagree
40	Female	#NULL!	#NULL!	White (non-Hispanic)	#NULL!	#NULL!	#NULL!	#NULL!	#NULL!	Single	Bachelor's Degree (e.g., BA, BS)	$25,000 to $34,999	Somewhat agree	Somewhat disagree	Somewhat disagree	Somewhat disagree	Somewhat disagree	Neither agree nor disagree	Neither agree nor disagree	Somewhat disagree	Somewhat disagree	Agree	Strongly disagree	Strongly disagree	Strongly disagree	Strongly disagree	Strongly disagree	Strongly disagree	Strongly disagree	Strongly agree	Strongly agree	Strongly agree	Strongly agree	Strongly agree	Somewhat disagree	Somewhat disagree	Somewhat disagree	Agree	Somewhat agree	Agree	Somewhat disagree	Somewhat disagree	Somewhat disagree	Somewhat disagree	Somewhat disagree	Cancer	Agree	Agree	Agree
62	Female	#NULL!	#NULL!	White (non-Hispanic)	#NULL!	#NULL!	#NULL!	#NULL!	#NULL!	Single	Master's Degree (e.g., MA, MS, MEd, MSW, MBA)	$75,000 to $99,999	Somewhat agree	Disagree	Somewhat disagree	Disagree	Disagree	Agree	Somewhat agree	Neither agree nor disagree	Somewhat agree	Agree	Disagree	Disagree	Neither agree nor disagree	Disagree	Disagree	Disagree	Disagree	Somewhat disagree	Somewhat disagree	Somewhat agree	Somewhat disagree	Disagree	Somewhat agree	Somewhat disagree	Somewhat disagree	Somewhat agree	Agree	Agree	Somewhat agree	Somewhat disagree	Somewhat agree	Somewhat agree	Somewhat agree	Cancer	Agree	Agree	Agree
38	Female	#NULL!	#NULL!	White (non-Hispanic)	#NULL!	#NULL!	#NULL!	#NULL!	#NULL!	Domestic partnership	Some college, technical school, or associate's Degree	$25,000 to $34,999	Somewhat agree	Strongly disagree	Strongly disagree	Strongly disagree	Strongly disagree	Disagree	Somewhat agree	Strongly disagree	Disagree	Disagree	Strongly disagree	Strongly disagree	Somewhat agree	Strongly disagree	Strongly disagree	Disagree	Strongly disagree	Strongly disagree	Strongly disagree	Agree	Strongly disagree	Strongly disagree	Strongly disagree	Strongly disagree	Strongly disagree	Strongly disagree	Strongly disagree	Strongly disagree	Strongly disagree	Somewhat agree	Strongly disagree	Strongly disagree	Strongly disagree	Cancer	Strongly disagree	Strongly disagree	Strongly disagree
45	Male	#NULL!	#NULL!	#NULL!	#NULL!	#NULL!	#NULL!	Asian or Asian American	#NULL!	Married with Children	Master's Degree (e.g., MA, MS, MEd, MSW, MBA)	$200,000 and over	Agree	Disagree	Neither agree nor disagree	Somewhat disagree	Disagree	Neither agree nor disagree	Somewhat agree	Disagree	Strongly disagree	Agree	Strongly disagree	Strongly disagree	Strongly disagree	Strongly disagree	Strongly disagree	Strongly disagree	Strongly disagree	Agree	Agree	Neither agree nor disagree	Neither agree nor disagree	Somewhat agree	Somewhat agree	Neither agree nor disagree	Neither agree nor disagree	Agree	Somewhat agree	Agree	Disagree	Strongly disagree	Strongly disagree	Strongly disagree	Strongly disagree	Cancer	Neither agree nor disagree	Somewhat agree	Neither agree nor disagree
36	Female	#NULL!	#NULL!	White (non-Hispanic)	#NULL!	#NULL!	#NULL!	#NULL!	#NULL!	Single	Bachelor's Degree (e.g., BA, BS)	$50,000 to $74,999	Neither agree nor disagree	Disagree	Disagree	Disagree	Disagree	Disagree	Neither agree nor disagree	Disagree	Disagree	Agree	Strongly disagree	Strongly disagree	Disagree	Strongly disagree	Disagree	Disagree	Disagree	Strongly agree	Strongly agree	Strongly disagree	Strongly agree	Strongly agree	Neither agree nor disagree	Neither agree nor disagree	Neither agree nor disagree	Agree	Somewhat agree	Somewhat agree	Neither agree nor disagree	Neither agree nor disagree	Disagree	Somewhat disagree	Disagree	Cancer	Agree	Agree	Agree
24	Male	#NULL!	Hispanic/Latino	#NULL!	#NULL!	#NULL!	#NULL!	#NULL!	#NULL!	Single	Some college, technical school, or associate's Degree	$100,000 to $149,999	Disagree	Neither agree nor disagree	Neither agree nor disagree	Somewhat disagree	Neither agree nor disagree	Agree	Agree	Somewhat disagree	Neither agree nor disagree	Somewhat agree	Strongly disagree	Neither agree nor disagree	Somewhat agree	Disagree	Somewhat disagree	Neither agree nor disagree	Somewhat agree	Agree	Strongly agree	Disagree	Agree	Strongly agree	Neither agree nor disagree	Agree	Neither agree nor disagree	Somewhat agree	Somewhat agree	Neither agree nor disagree	Somewhat agree	Somewhat agree	Somewhat agree	Agree	Agree	Cancer	Agree	Strongly agree	Somewhat agree
62	Female	#NULL!	#NULL!	White (non-Hispanic)	#NULL!	#NULL!	#NULL!	#NULL!	#NULL!	Married with Children	High school graduate/GED	$35,000 to $49,999	Somewhat agree	Neither agree nor disagree	Neither agree nor disagree	Somewhat disagree	Somewhat disagree	Agree	Somewhat agree	Neither agree nor disagree	Somewhat agree	Somewhat agree	Strongly disagree	Strongly disagree	Strongly disagree	Somewhat disagree	Disagree	Disagree	Disagree	Neither agree nor disagree	Neither agree nor disagree	Neither agree nor disagree	Neither agree nor disagree	Neither agree nor disagree	Somewhat agree	Somewhat disagree	Somewhat agree	Somewhat agree	Somewhat agree	Somewhat agree	Disagree	Disagree	Disagree	Strongly disagree	Strongly disagree	Cancer	Neither agree nor disagree	Somewhat agree	Somewhat agree
33	Female	#NULL!	#NULL!	White (non-Hispanic)	#NULL!	#NULL!	#NULL!	#NULL!	#NULL!	Married with Children	Bachelor's Degree (e.g., BA, BS)	$100,000 to $149,999	Somewhat agree	Disagree	Neither agree nor disagree	Disagree	Disagree	Somewhat agree	Somewhat agree	Somewhat agree	Somewhat agree	Agree	Neither agree nor disagree	Disagree	Neither agree nor disagree	Neither agree nor disagree	Neither agree nor disagree	Neither agree nor disagree	Neither agree nor disagree	Disagree	Somewhat disagree	Somewhat agree	Neither agree nor disagree	Somewhat agree	Neither agree nor disagree	Neither agree nor disagree	Neither agree nor disagree	Neither agree nor disagree	Neither agree nor disagree	Neither agree nor disagree	Neither agree nor disagree	Neither agree nor disagree	Neither agree nor disagree	Somewhat agree	Neither agree nor disagree	Cancer	Disagree	Disagree	Disagree
33	Male	#NULL!	#NULL!	White (non-Hispanic)	#NULL!	#NULL!	#NULL!	#NULL!	#NULL!	Divorced	Bachelor's Degree (e.g., BA, BS)	$15,000 to $24,999	Neither agree nor disagree	Neither agree nor disagree	Neither agree nor disagree	Neither agree nor disagree	Neither agree nor disagree	Strongly agree	Neither agree nor disagree	Neither agree nor disagree	Neither agree nor disagree	Neither agree nor disagree	Somewhat agree	Agree	Somewhat agree	Somewhat agree	Agree	Somewhat agree	Somewhat agree	Neither agree nor disagree	Neither agree nor disagree	Neither agree nor disagree	Neither agree nor disagree	Agree	Somewhat agree	Somewhat agree	Agree	Agree	Neither agree nor disagree	Somewhat disagree	Neither agree nor disagree	Somewhat agree	Neither agree nor disagree	Somewhat agree	Somewhat agree	Cancer	Neither agree nor disagree	Neither agree nor disagree	Neither agree nor disagree
71	Male	#NULL!	#NULL!	White (non-Hispanic)	#NULL!	#NULL!	#NULL!	#NULL!	#NULL!	Divorced	Some college, technical school, or associate's Degree	$35,000 to $49,999	Strongly disagree	Somewhat agree	Neither agree nor disagree	Neither agree nor disagree	Somewhat disagree	Agree	Somewhat agree	Somewhat agree	Agree	Agree	Strongly disagree	Strongly disagree	Strongly disagree	Strongly disagree	Strongly disagree	Strongly disagree	Strongly disagree	Strongly agree	Strongly agree	Strongly agree	Strongly agree	Strongly agree	Neither agree nor disagree	Somewhat agree	Somewhat agree	Somewhat agree	Somewhat agree	Somewhat agree	Neither agree nor disagree	Neither agree nor disagree	Somewhat agree	Somewhat disagree	Somewhat agree	Cancer	Strongly agree	Agree	Strongly agree
52	Male	#NULL!	#NULL!	White (non-Hispanic)	#NULL!	#NULL!	#NULL!	#NULL!	#NULL!	Single	Bachelor's Degree (e.g., BA, BS)	$50,000 to $74,999	Neither agree nor disagree	Disagree	Disagree	Neither agree nor disagree	Somewhat disagree	Agree	Agree	Strongly agree	Agree	Agree	Strongly disagree	Strongly disagree	Strongly disagree	Strongly disagree	Strongly disagree	Strongly disagree	Strongly disagree	Agree	Agree	Disagree	Agree	Agree	Somewhat agree	Neither agree nor disagree	Somewhat disagree	Agree	Neither agree nor disagree	Neither agree nor disagree	Somewhat disagree	Somewhat disagree	Disagree	Disagree	Disagree	Cancer	Strongly agree	Strongly agree	Agree
32	Female	African American/Black	Hispanic/Latino	#NULL!	#NULL!	#NULL!	#NULL!	#NULL!	#NULL!	Married with Children	Bachelor's Degree (e.g., BA, BS)	$75,000 to $99,999	Agree	Disagree	Disagree	Disagree	Somewhat agree	Somewhat agree	Agree	Somewhat agree	Agree	Somewhat agree	Agree	Somewhat agree	Somewhat agree	Neither agree nor disagree	Agree	Somewhat agree	Somewhat agree	Agree	Neither agree nor disagree	Agree	Somewhat disagree	Agree	Agree	Somewhat agree	Neither agree nor disagree	Agree	Agree	Agree	Somewhat agree	Agree	Agree	Somewhat agree	Agree	Cancer	Agree	Somewhat agree	Agree
39	Female	#NULL!	#NULL!	White (non-Hispanic)	#NULL!	#NULL!	#NULL!	#NULL!	#NULL!	Domestic partnership	Some college, technical school, or associate's Degree	$35,000 to $49,999	Somewhat agree	Somewhat disagree	Neither agree nor disagree	Disagree	Disagree	Somewhat agree	Somewhat agree	Agree	Somewhat agree	Agree	Strongly disagree	Strongly disagree	Strongly disagree	Somewhat agree	Neither agree nor disagree	Somewhat agree	Somewhat agree	Somewhat disagree	Disagree	Somewhat agree	Somewhat disagree	Disagree	Neither agree nor disagree	Somewhat agree	Agree	Disagree	Neither agree nor disagree	Neither agree nor disagree	Somewhat agree	Agree	Somewhat agree	Strongly disagree	Disagree	Cancer	Somewhat disagree	Neither agree nor disagree	Somewhat disagree
57	Female	#NULL!	#NULL!	White (non-Hispanic)	#NULL!	#NULL!	#NULL!	#NULL!	#NULL!	Single	Master's Degree (e.g., MA, MS, MEd, MSW, MBA)	under $15,000	Somewhat agree	Disagree	Strongly disagree	Disagree	Disagree	Neither agree nor disagree	Somewhat disagree	Disagree	Neither agree nor disagree	Neither agree nor disagree	Neither agree nor disagree	Disagree	Somewhat disagree	Somewhat agree	Neither agree nor disagree	Neither agree nor disagree	Somewhat agree	Strongly disagree	Strongly disagree	Somewhat agree	Disagree	Strongly disagree	Strongly disagree	Strongly disagree	Neither agree nor disagree	Disagree	Neither agree nor disagree	Neither agree nor disagree	Somewhat agree	Somewhat agree	Neither agree nor disagree	Somewhat agree	Neither agree nor disagree	Cancer	Strongly disagree	Strongly disagree	Strongly disagree
26	Female	#NULL!	#NULL!	White (non-Hispanic)	#NULL!	#NULL!	#NULL!	#NULL!	#NULL!	Single	High school graduate/GED	Prefer not to answer	Somewhat agree	Disagree	Somewhat disagree	Disagree	Disagree	Neither agree nor disagree	Neither agree nor disagree	Disagree	Neither agree nor disagree	Somewhat agree	Strongly disagree	Strongly disagree	Strongly disagree	Disagree	Disagree	Disagree	Disagree	Disagree	Disagree	Disagree	Disagree	Disagree	Disagree	Neither agree nor disagree	Disagree	Neither agree nor disagree	Disagree	Somewhat disagree	Neither agree nor disagree	Neither agree nor disagree	Disagree	Somewhat disagree	Neither agree nor disagree	Cancer	Somewhat disagree	Disagree	Somewhat disagree
48	Female	#NULL!	#NULL!	White (non-Hispanic)	#NULL!	#NULL!	#NULL!	#NULL!	#NULL!	Married without Children	Other (Please Specify):	$75,000 to $99,999	Neither agree nor disagree	Agree	Somewhat agree	Neither agree nor disagree	Neither agree nor disagree	Agree	Somewhat agree	Somewhat agree	Agree	Strongly agree	Strongly disagree	Strongly disagree	Strongly disagree	Disagree	Strongly disagree	Strongly disagree	Strongly disagree	Disagree	Disagree	Somewhat disagree	Disagree	Neither agree nor disagree	Neither agree nor disagree	Neither agree nor disagree	Neither agree nor disagree	Somewhat agree	Somewhat agree	Neither agree nor disagree	Neither agree nor disagree	Neither agree nor disagree	Strongly disagree	Neither agree nor disagree	Disagree	Cancer	Somewhat agree	Neither agree nor disagree	Agree
45	Male	#NULL!	#NULL!	White (non-Hispanic)	#NULL!	#NULL!	#NULL!	#NULL!	#NULL!	Single	Some college, technical school, or associate's Degree	$15,000 to $24,999	Agree	Neither agree nor disagree	Somewhat disagree	Somewhat disagree	Somewhat disagree	Neither agree nor disagree	Neither agree nor disagree	Neither agree nor disagree	Neither agree nor disagree	Neither agree nor disagree	Neither agree nor disagree	Neither agree nor disagree	Neither agree nor disagree	Neither agree nor disagree	Neither agree nor disagree	Neither agree nor disagree	Neither agree nor disagree	Neither agree nor disagree	Neither agree nor disagree	Neither agree nor disagree	Neither agree nor disagree	Neither agree nor disagree	Neither agree nor disagree	Neither agree nor disagree	Neither agree nor disagree	Neither agree nor disagree	Neither agree nor disagree	Neither agree nor disagree	Neither agree nor disagree	Neither agree nor disagree	Neither agree nor disagree	Neither agree nor disagree	Neither agree nor disagree	Cancer	Neither agree nor disagree	Neither agree nor disagree	Disagree
55	Male	#NULL!	#NULL!	White (non-Hispanic)	#NULL!	#NULL!	#NULL!	#NULL!	#NULL!	Single	Bachelor's Degree (e.g., BA, BS)	$35,000 to $49,999	Somewhat agree	Neither agree nor disagree	Disagree	Strongly disagree	Disagree	Strongly disagree	Strongly disagree	Somewhat agree	Disagree	Strongly agree	Strongly disagree	Strongly disagree	Disagree	Disagree	Somewhat agree	Strongly disagree	Agree	Strongly disagree	Strongly disagree	Strongly agree	Strongly disagree	Strongly disagree	Strongly disagree	Somewhat disagree	Somewhat agree	Disagree	Strongly agree	Somewhat agree	Somewhat agree	Somewhat disagree	Disagree	Agree	Somewhat agree	Cancer	Disagree	Strongly disagree	Somewhat disagree
71	Female	#NULL!	#NULL!	White (non-Hispanic)	#NULL!	#NULL!	#NULL!	#NULL!	#NULL!	Widowed	Bachelor's Degree (e.g., BA, BS)	$35,000 to $49,999	Somewhat disagree	Agree	Somewhat disagree	Neither agree nor disagree	Neither agree nor disagree	Agree	Agree	Somewhat agree	Somewhat agree	Agree	Strongly disagree	Strongly disagree	Strongly disagree	Strongly disagree	Strongly disagree	Strongly disagree	Strongly disagree	Neither agree nor disagree	Neither agree nor disagree	Neither agree nor disagree	Neither agree nor disagree	Somewhat disagree	Somewhat disagree	Disagree	Somewhat disagree	Agree	Somewhat disagree	Agree	Somewhat agree	Somewhat agree	Disagree	Disagree	Disagree	Cancer	Agree	Agree	Agree
79	Female	#NULL!	#NULL!	White (non-Hispanic)	#NULL!	#NULL!	#NULL!	#NULL!	#NULL!	Married with Children	High school graduate/GED	$25,000 to $34,999	Agree	Disagree	Disagree	Disagree	Disagree	Somewhat agree	Neither agree nor disagree	Neither agree nor disagree	Neither agree nor disagree	Agree	Agree	Somewhat agree	Agree	Strongly agree	Agree	Strongly disagree	Strongly agree	Strongly disagree	Strongly disagree	Strongly agree	Strongly disagree	Strongly disagree	Strongly disagree	Neither agree nor disagree	Somewhat agree	Disagree	Neither agree nor disagree	Neither agree nor disagree	Agree	Agree	Somewhat agree	Somewhat agree	Somewhat agree	Cancer	Somewhat agree	Somewhat agree	Somewhat agree
69	Female	#NULL!	#NULL!	White (non-Hispanic)	#NULL!	#NULL!	#NULL!	#NULL!	#NULL!	Divorced	Bachelor's Degree (e.g., BA, BS)	$35,000 to $49,999	Somewhat disagree	Somewhat agree	Somewhat agree	Somewhat agree	Somewhat agree	Agree	Agree	Neither agree nor disagree	Somewhat agree	Somewhat agree	Strongly disagree	Strongly disagree	Strongly disagree	Disagree	Disagree	Disagree	Disagree	Somewhat agree	Somewhat agree	Disagree	Somewhat agree	Somewhat agree	Neither agree nor disagree	Somewhat agree	Somewhat agree	Somewhat agree	Somewhat agree	Somewhat agree	Agree	Somewhat agree	Disagree	Disagree	Disagree	Cancer	Agree	Agree	Agree
41	Female	#NULL!	#NULL!	White (non-Hispanic)	#NULL!	#NULL!	#NULL!	#NULL!	#NULL!	Divorced	Bachelor's Degree (e.g., BA, BS)	$50,000 to $74,999	Agree	Strongly disagree	Strongly disagree	Disagree	Disagree	Agree	Agree	Neither agree nor disagree	Somewhat disagree	Somewhat agree	Strongly disagree	Strongly disagree	Strongly disagree	Strongly disagree	Strongly disagree	Strongly disagree	Strongly disagree	Strongly agree	Strongly agree	Strongly disagree	Strongly agree	Strongly agree	Agree	Somewhat agree	Somewhat agree	Strongly agree	Somewhat agree	Neither agree nor disagree	Somewhat disagree	Agree	Strongly disagree	Disagree	Disagree	Cancer	Strongly agree	Strongly agree	Agree
54	Male	#NULL!	#NULL!	White (non-Hispanic)	#NULL!	#NULL!	#NULL!	#NULL!	#NULL!	Single	Bachelor's Degree (e.g., BA, BS)	$35,000 to $49,999	Somewhat disagree	Neither agree nor disagree	Somewhat disagree	Neither agree nor disagree	Somewhat disagree	Agree	Strongly agree	Agree	Strongly agree	Strongly agree	Strongly disagree	Strongly disagree	Strongly disagree	Strongly disagree	Strongly disagree	Strongly disagree	Strongly disagree	Agree	Agree	Strongly disagree	Somewhat agree	Agree	Neither agree nor disagree	Somewhat agree	Disagree	Agree	Neither agree nor disagree	Somewhat agree	Disagree	Disagree	Strongly disagree	Strongly disagree	Strongly disagree	Cancer	Agree	Strongly agree	Strongly agree
34	Female	#NULL!	#NULL!	White (non-Hispanic)	#NULL!	#NULL!	#NULL!	#NULL!	#NULL!	Married with Children	High school graduate/GED	$50,000 to $74,999	Somewhat agree	Strongly disagree	Disagree	Somewhat disagree	Strongly disagree	Somewhat agree	Somewhat disagree	Somewhat disagree	Somewhat agree	Somewhat agree	Strongly disagree	Strongly disagree	Strongly disagree	Strongly disagree	Strongly disagree	Strongly disagree	Disagree	Agree	Strongly agree	Strongly disagree	Strongly agree	Strongly agree	Somewhat agree	Somewhat agree	Somewhat agree	Somewhat agree	Somewhat agree	Somewhat agree	Disagree	Disagree	Disagree	Agree	Somewhat agree	Cancer	Agree	Agree	Agree
64	Female	#NULL!	#NULL!	White (non-Hispanic)	#NULL!	#NULL!	#NULL!	#NULL!	#NULL!	Married without Children	Bachelor's Degree (e.g., BA, BS)	$100,000 to $149,999	Somewhat disagree	Agree	Neither agree nor disagree	Somewhat disagree	Disagree	Agree	Agree	Somewhat agree	Somewhat agree	Agree	Strongly disagree	Strongly disagree	Strongly disagree	Strongly disagree	Strongly disagree	Strongly disagree	Strongly disagree	Disagree	Disagree	Neither agree nor disagree	Disagree	Strongly disagree	Somewhat agree	Neither agree nor disagree	Somewhat agree	Somewhat agree	Neither agree nor disagree	Neither agree nor disagree	Disagree	Neither agree nor disagree	Strongly disagree	Strongly disagree	Strongly disagree	Cancer	Agree	Agree	Agree
34	Female	#NULL!	#NULL!	White (non-Hispanic)	#NULL!	#NULL!	#NULL!	#NULL!	#NULL!	Domestic partnership	Professional Degree or doctoral degree (e.g., MD, JD, PhD, EdD)	$200,000 and over	Somewhat agree	Disagree	Disagree	Somewhat agree	Neither agree nor disagree	Somewhat agree	Agree	Somewhat agree	Somewhat agree	Strongly agree	Strongly disagree	Strongly disagree	Strongly disagree	Strongly disagree	Disagree	Strongly disagree	Strongly disagree	Agree	Agree	Disagree	Agree	Somewhat agree	Agree	Agree	Somewhat agree	Strongly agree	Agree	Neither agree nor disagree	Disagree	Disagree	Strongly disagree	Strongly disagree	Strongly disagree	Cancer	Somewhat agree	Strongly agree	Agree
35	Male	#NULL!	#NULL!	White (non-Hispanic)	#NULL!	#NULL!	#NULL!	#NULL!	#NULL!	Single	Some college, technical school, or associate's Degree	$25,000 to $34,999	Somewhat agree	Strongly disagree	Strongly disagree	Strongly disagree	Strongly disagree	Strongly disagree	Strongly disagree	Strongly disagree	Strongly disagree	Strongly disagree	Strongly disagree	Strongly disagree	Strongly disagree	Strongly disagree	Strongly disagree	Strongly disagree	Strongly disagree	Strongly disagree	Strongly disagree	Somewhat agree	Strongly disagree	Strongly disagree	Neither agree nor disagree	Neither agree nor disagree	Neither agree nor disagree	Neither agree nor disagree	Neither agree nor disagree	Neither agree nor disagree	Neither agree nor disagree	Neither agree nor disagree	Neither agree nor disagree	Neither agree nor disagree	Neither agree nor disagree	Cancer	Strongly agree	Strongly agree	Strongly agree
48	Female	#NULL!	#NULL!	White (non-Hispanic)	#NULL!	#NULL!	#NULL!	#NULL!	#NULL!	Married with Children	Some college, technical school, or associate's Degree	$50,000 to $74,999	Somewhat agree	Strongly disagree	Strongly disagree	Strongly disagree	Strongly disagree	Somewhat agree	Neither agree nor disagree	Disagree	Strongly disagree	Somewhat agree	Strongly disagree	Strongly disagree	Strongly disagree	Strongly disagree	Strongly disagree	Strongly disagree	Strongly disagree	Somewhat agree	Neither agree nor disagree	Neither agree nor disagree	Neither agree nor disagree	Neither agree nor disagree	Somewhat disagree	Neither agree nor disagree	Somewhat disagree	Somewhat agree	Neither agree nor disagree	Agree	Strongly disagree	Strongly disagree	Strongly disagree	Strongly disagree	Strongly disagree	Cancer	Neither agree nor disagree	Neither agree nor disagree	Neither agree nor disagree
28	Male	African American/Black	#NULL!	#NULL!	#NULL!	#NULL!	#NULL!	#NULL!	#NULL!	Single	Some college, technical school, or associate's Degree	$15,000 to $24,999	Somewhat agree	Agree	Agree	Agree	Somewhat agree	Strongly agree	Neither agree nor disagree	Agree	Agree	Agree	Strongly disagree	Strongly disagree	Neither agree nor disagree	Neither agree nor disagree	Neither agree nor disagree	Agree	Neither agree nor disagree	Strongly agree	Strongly agree	Strongly disagree	Strongly agree	Strongly agree	Disagree	Disagree	Somewhat agree	Somewhat agree	Somewhat agree	Agree	Neither agree nor disagree	Neither agree nor disagree	Neither agree nor disagree	Strongly disagree	Somewhat disagree	Cancer	Strongly agree	Strongly agree	Strongly agree
38	Female	#NULL!	#NULL!	#NULL!	#NULL!	#NULL!	#NULL!	Asian or Asian American	#NULL!	Married with Children	Bachelor's Degree (e.g., BA, BS)	$100,000 to $149,999	Agree	Strongly disagree	Strongly disagree	Strongly disagree	Strongly disagree	Somewhat agree	Disagree	Disagree	Strongly disagree	Neither agree nor disagree	Disagree	Strongly disagree	Strongly disagree	Strongly disagree	Strongly disagree	Strongly disagree	Strongly disagree	Agree	Agree	Somewhat disagree	Agree	Strongly agree	Agree	Somewhat agree	Neither agree nor disagree	Strongly agree	Somewhat agree	Agree	Neither agree nor disagree	Neither agree nor disagree	Somewhat disagree	Disagree	Disagree	Cancer	Strongly agree	Strongly agree	Strongly agree
52	Male	#NULL!	#NULL!	White (non-Hispanic)	#NULL!	#NULL!	#NULL!	#NULL!	#NULL!	Single	Master's Degree (e.g., MA, MS, MEd, MSW, MBA)	$25,000 to $34,999	Somewhat agree	Disagree	Somewhat disagree	Disagree	Disagree	Agree	Somewhat agree	Somewhat agree	Agree	Strongly agree	Strongly disagree	Strongly disagree	Strongly disagree	Strongly disagree	Strongly disagree	Strongly disagree	Strongly disagree	Strongly agree	Agree	Strongly disagree	Strongly agree	Somewhat agree	Agree	Neither agree nor disagree	Somewhat disagree	Agree	Somewhat agree	Somewhat agree	Neither agree nor disagree	Somewhat disagree	Somewhat disagree	Somewhat disagree	Somewhat disagree	Cancer	Somewhat agree	Somewhat agree	Somewhat agree
36	Female	African American/Black	Hispanic/Latino	#NULL!	#NULL!	#NULL!	#NULL!	#NULL!	#NULL!	Single	Bachelor's Degree (e.g., BA, BS)	$25,000 to $34,999	Agree	Strongly disagree	Strongly disagree	Strongly disagree	Strongly disagree	Agree	Agree	Strongly disagree	Agree	Agree	Strongly disagree	Strongly disagree	Strongly disagree	Strongly disagree	Somewhat agree	Somewhat disagree	Disagree	Agree	Agree	Disagree	Agree	Agree	Agree	Neither agree nor disagree	Neither agree nor disagree	Agree	Agree	Agree	Disagree	Disagree	Strongly disagree	Strongly disagree	Strongly disagree	Cancer	Somewhat agree	Agree	Agree
34	Male	#NULL!	#NULL!	White (non-Hispanic)	#NULL!	#NULL!	#NULL!	#NULL!	#NULL!	Married with Children	Master's Degree (e.g., MA, MS, MEd, MSW, MBA)	$75,000 to $99,999	Somewhat disagree	Disagree	Disagree	Disagree	Disagree	Somewhat disagree	Somewhat disagree	Somewhat disagree	Somewhat disagree	Somewhat agree	Strongly disagree	Strongly disagree	Strongly disagree	Strongly disagree	Strongly disagree	Strongly disagree	Strongly disagree	Disagree	Disagree	Somewhat agree	Somewhat disagree	Somewhat disagree	Neither agree nor disagree	Neither agree nor disagree	Somewhat disagree	Somewhat agree	Neither agree nor disagree	Somewhat disagree	Neither agree nor disagree	Neither agree nor disagree	Neither agree nor disagree	Somewhat disagree	Somewhat disagree	Cancer	Disagree	Disagree	Disagree
30	Male	#NULL!	#NULL!	White (non-Hispanic)	#NULL!	#NULL!	#NULL!	#NULL!	#NULL!	Single	Master's Degree (e.g., MA, MS, MEd, MSW, MBA)	$75,000 to $99,999	Neither agree nor disagree	Somewhat agree	Neither agree nor disagree	Somewhat agree	Neither agree nor disagree	Neither agree nor disagree	Somewhat agree	Neither agree nor disagree	Somewhat agree	Neither agree nor disagree	Neither agree nor disagree	Somewhat agree	Neither agree nor disagree	Somewhat agree	Neither agree nor disagree	Somewhat agree	Neither agree nor disagree	Neither agree nor disagree	Somewhat agree	Neither agree nor disagree	Somewhat agree	Neither agree nor disagree	Neither agree nor disagree	Somewhat agree	Neither agree nor disagree	Somewhat agree	Neither agree nor disagree	Somewhat agree	Neither agree nor disagree	Somewhat agree	Neither agree nor disagree	Somewhat agree	Neither agree nor disagree	Cancer	Neither agree nor disagree	Somewhat agree	Neither agree nor disagree
69	Female	#NULL!	#NULL!	White (non-Hispanic)	#NULL!	#NULL!	#NULL!	#NULL!	#NULL!	Divorced	Master's Degree (e.g., MA, MS, MEd, MSW, MBA)	$25,000 to $34,999	Strongly agree	Disagree	Strongly disagree	Strongly disagree	Strongly disagree	Neither agree nor disagree	Somewhat disagree	Somewhat disagree	Neither agree nor disagree	Somewhat agree	Disagree	Strongly disagree	Strongly disagree	Somewhat agree	Disagree	Disagree	Disagree	Agree	Agree	Disagree	Agree	Somewhat disagree	Disagree	Disagree	Disagree	Somewhat disagree	Somewhat agree	Somewhat agree	Somewhat disagree	Somewhat disagree	Strongly disagree	Strongly disagree	Strongly disagree	Cancer	Disagree	Disagree	Disagree
35	Male	#NULL!	#NULL!	White (non-Hispanic)	#NULL!	#NULL!	#NULL!	#NULL!	#NULL!	Single	Bachelor's Degree (e.g., BA, BS)	under $15,000	Somewhat agree	Disagree	Disagree	Disagree	Disagree	Somewhat disagree	Neither agree nor disagree	Neither agree nor disagree	Neither agree nor disagree	Neither agree nor disagree	Disagree	Disagree	Neither agree nor disagree	Neither agree nor disagree	Neither agree nor disagree	Somewhat disagree	Neither agree nor disagree	Neither agree nor disagree	Neither agree nor disagree	Neither agree nor disagree	Neither agree nor disagree	Disagree	Neither agree nor disagree	Neither agree nor disagree	Neither agree nor disagree	Neither agree nor disagree	Somewhat disagree	Neither agree nor disagree	Somewhat disagree	Neither agree nor disagree	Strongly disagree	Disagree	Disagree	Cancer	Somewhat agree	Strongly agree	Agree
48	Female	#NULL!	#NULL!	#NULL!	#NULL!	#NULL!	#NULL!	Asian or Asian American	#NULL!	Widowed	Bachelor's Degree (e.g., BA, BS)	$35,000 to $49,999	Somewhat agree	Strongly disagree	Strongly disagree	Strongly disagree	Strongly disagree	Agree	Somewhat agree	Disagree	Somewhat disagree	Agree	Strongly disagree	Strongly disagree	Strongly disagree	Strongly disagree	Strongly disagree	Strongly disagree	Strongly disagree	Somewhat agree	Somewhat agree	Somewhat disagree	Neither agree nor disagree	Somewhat agree	Neither agree nor disagree	Somewhat agree	Somewhat agree	Somewhat agree	Somewhat agree	Somewhat agree	Strongly disagree	Strongly disagree	Strongly disagree	Strongly disagree	Strongly disagree	Cancer	Neither agree nor disagree	Neither agree nor disagree	Agree
27	Female	#NULL!	#NULL!	White (non-Hispanic)	#NULL!	#NULL!	#NULL!	#NULL!	#NULL!	Single	Some college, technical school, or associate's Degree	$50,000 to $74,999	Disagree	Agree	Neither agree nor disagree	Agree	Agree	Somewhat agree	Somewhat agree	Neither agree nor disagree	Neither agree nor disagree	Strongly agree	Strongly disagree	Strongly disagree	Strongly disagree	Strongly disagree	Disagree	Somewhat agree	Strongly disagree	Strongly agree	Strongly agree	Strongly disagree	Strongly agree	Strongly agree	Neither agree nor disagree	Neither agree nor disagree	Neither agree nor disagree	Neither agree nor disagree	Neither agree nor disagree	Neither agree nor disagree	Neither agree nor disagree	Neither agree nor disagree	Somewhat disagree	Strongly disagree	Disagree	Cancer	Neither agree nor disagree	Neither agree nor disagree	Somewhat agree
29	Female	#NULL!	#NULL!	White (non-Hispanic)	#NULL!	#NULL!	#NULL!	#NULL!	#NULL!	Domestic partnership	Bachelor's Degree (e.g., BA, BS)	$75,000 to $99,999	Somewhat agree	Somewhat disagree	Somewhat disagree	Somewhat disagree	Disagree	Agree	Somewhat disagree	Somewhat agree	Neither agree nor disagree	Agree	Strongly disagree	Strongly disagree	Strongly disagree	Strongly disagree	Strongly disagree	Disagree	Strongly disagree	Agree	Agree	Disagree	Somewhat agree	Somewhat agree	Somewhat disagree	Somewhat agree	Somewhat agree	Somewhat agree	Neither agree nor disagree	Agree	Neither agree nor disagree	Neither agree nor disagree	Disagree	Strongly disagree	Strongly disagree	Cancer	Somewhat agree	Agree	Agree
26	Male	#NULL!	#NULL!	White (non-Hispanic)	#NULL!	#NULL!	#NULL!	#NULL!	#NULL!	Single	High school graduate/GED	under $15,000	Strongly agree	Strongly disagree	Somewhat disagree	Somewhat disagree	Disagree	Disagree	Neither agree nor disagree	Disagree	Disagree	Disagree	Neither agree nor disagree	Disagree	Neither agree nor disagree	Neither agree nor disagree	Neither agree nor disagree	Neither agree nor disagree	Somewhat agree	Disagree	Disagree	Neither agree nor disagree	Disagree	Disagree	Disagree	Disagree	Somewhat disagree	Disagree	Neither agree nor disagree	Neither agree nor disagree	Neither agree nor disagree	Neither agree nor disagree	Somewhat agree	Somewhat disagree	Neither agree nor disagree	Cancer	Strongly disagree	Strongly disagree	Strongly disagree
66	Female	#NULL!	#NULL!	White (non-Hispanic)	#NULL!	#NULL!	#NULL!	#NULL!	#NULL!	Divorced	High school graduate/GED	$15,000 to $24,999	Strongly agree	Strongly disagree	Strongly disagree	Strongly disagree	Strongly disagree	Neither agree nor disagree	Neither agree nor disagree	Somewhat disagree	Somewhat disagree	Neither agree nor disagree	Somewhat agree	Somewhat disagree	Neither agree nor disagree	Somewhat agree	Somewhat agree	Somewhat agree	Somewhat agree	Somewhat agree	Somewhat agree	Neither agree nor disagree	Somewhat disagree	Disagree	Disagree	Neither agree nor disagree	Neither agree nor disagree	Disagree	Neither agree nor disagree	Neither agree nor disagree	Neither agree nor disagree	Neither agree nor disagree	Neither agree nor disagree	Neither agree nor disagree	Neither agree nor disagree	Cancer	Neither agree nor disagree	Neither agree nor disagree	Somewhat disagree
33	Female	African American/Black	#NULL!	#NULL!	#NULL!	#NULL!	#NULL!	#NULL!	#NULL!	Single	Bachelor's Degree (e.g., BA, BS)	$15,000 to $24,999	Strongly agree	Disagree	Disagree	Disagree	Disagree	Neither agree nor disagree	Disagree	Disagree	Neither agree nor disagree	Neither agree nor disagree	Disagree	Disagree	Neither agree nor disagree	Neither agree nor disagree	Neither agree nor disagree	Neither agree nor disagree	Somewhat agree	Disagree	Disagree	Disagree	Disagree	Disagree	Disagree	Disagree	Disagree	Disagree	Somewhat agree	Disagree	Somewhat agree	Somewhat agree	Disagree	Disagree	Disagree	Cancer	Somewhat agree	Agree	Agree
37	Male	#NULL!	#NULL!	White (non-Hispanic)	#NULL!	#NULL!	#NULL!	#NULL!	#NULL!	Married without Children	Master's Degree (e.g., MA, MS, MEd, MSW, MBA)	$100,000 to $149,999	Strongly agree	Strongly disagree	Strongly disagree	Strongly disagree	Strongly disagree	Neither agree nor disagree	Somewhat agree	Neither agree nor disagree	Neither agree nor disagree	Agree	Strongly disagree	Strongly disagree	Strongly disagree	Strongly disagree	Strongly disagree	Strongly disagree	Strongly disagree	Agree	Agree	Strongly disagree	Agree	Agree	Agree	Agree	Somewhat agree	Agree	Agree	Agree	Neither agree nor disagree	Neither agree nor disagree	Somewhat disagree	Neither agree nor disagree	Neither agree nor disagree	Cancer	Neither agree nor disagree	Agree	Agree
34	Male	#NULL!	#NULL!	White (non-Hispanic)	#NULL!	#NULL!	#NULL!	#NULL!	#NULL!	Married with Children	Bachelor's Degree (e.g., BA, BS)	$15,000 to $24,999	Strongly agree	Somewhat agree	Agree	Agree	Strongly agree	Agree	Neither agree nor disagree	Strongly agree	Strongly agree	Agree	Strongly agree	Agree	Strongly agree	Agree	Strongly agree	Agree	Agree	Strongly agree	Agree	Strongly disagree	Somewhat agree	Strongly agree	Agree	Strongly agree	Strongly agree	Agree	Agree	Strongly agree	Agree	Strongly agree	Agree	Somewhat agree	Strongly agree	COVID-19	Agree	Strongly agree	Strongly agree
62	Female	#NULL!	#NULL!	White (non-Hispanic)	#NULL!	#NULL!	#NULL!	#NULL!	#NULL!	Single	High school graduate/GED	$15,000 to $24,999	Somewhat agree	Somewhat disagree	Somewhat disagree	Somewhat disagree	Somewhat disagree	Agree	Agree	Agree	Agree	Agree	Disagree	Disagree	Disagree	Disagree	Disagree	Disagree	Disagree	Somewhat agree	Somewhat agree	Somewhat disagree	Somewhat agree	Neither agree nor disagree	Neither agree nor disagree	Somewhat agree	Agree	Somewhat agree	Agree	Somewhat agree	Somewhat disagree	Disagree	Disagree	Disagree	Disagree	Cancer	Agree	Neither agree nor disagree	Agree
81	Male	#NULL!	#NULL!	White (non-Hispanic)	#NULL!	#NULL!	#NULL!	#NULL!	#NULL!	Divorced	Bachelor's Degree (e.g., BA, BS)	$25,000 to $34,999	Agree	Disagree	Disagree	Disagree	Disagree	Somewhat agree	Neither agree nor disagree	Neither agree nor disagree	Neither agree nor disagree	Somewhat agree	Disagree	Disagree	Disagree	Disagree	Disagree	Disagree	Disagree	Disagree	Disagree	Neither agree nor disagree	Disagree	Neither agree nor disagree	Neither agree nor disagree	Neither agree nor disagree	Neither agree nor disagree	Neither agree nor disagree	Neither agree nor disagree	Neither agree nor disagree	Somewhat disagree	Disagree	Disagree	Disagree	Disagree	Cancer	Neither agree nor disagree	Neither agree nor disagree	Neither agree nor disagree
46	Female	#NULL!	#NULL!	White (non-Hispanic)	#NULL!	#NULL!	#NULL!	#NULL!	#NULL!	Married with Children	Some college, technical school, or associate's Degree	$35,000 to $49,999	Strongly agree	Disagree	Disagree	Somewhat disagree	Strongly disagree	Somewhat agree	Somewhat disagree	Somewhat disagree	Neither agree nor disagree	Neither agree nor disagree	Strongly disagree	Strongly disagree	Strongly disagree	Strongly disagree	Strongly disagree	Strongly disagree	Strongly disagree	Somewhat agree	Somewhat agree	Somewhat disagree	Somewhat agree	Somewhat agree	Agree	Neither agree nor disagree	Neither agree nor disagree	Somewhat agree	Neither agree nor disagree	Somewhat disagree	Strongly disagree	Disagree	Strongly disagree	Strongly disagree	Strongly disagree	Cancer	Agree	Strongly agree	Strongly agree
59	Male	#NULL!	#NULL!	White (non-Hispanic)	#NULL!	#NULL!	#NULL!	#NULL!	#NULL!	Married with Children	Master's Degree (e.g., MA, MS, MEd, MSW, MBA)	$75,000 to $99,999	Disagree	Strongly agree	Somewhat disagree	Agree	Agree	Strongly agree	Strongly agree	Somewhat agree	Agree	Strongly agree	Strongly disagree	Strongly disagree	Strongly disagree	Strongly disagree	Strongly disagree	Strongly disagree	Strongly disagree	Agree	Agree	Strongly disagree	Strongly agree	Strongly agree	Strongly agree	Strongly disagree	Strongly disagree	Strongly agree	Agree	Agree	Strongly disagree	Strongly disagree	Strongly disagree	Strongly disagree	Strongly disagree	Cancer	Strongly agree	Strongly agree	Strongly agree
28	Female	#NULL!	#NULL!	White (non-Hispanic)	#NULL!	#NULL!	#NULL!	#NULL!	#NULL!	Single	Some college, technical school, or associate's Degree	$50,000 to $74,999	Agree	Somewhat disagree	Disagree	Disagree	Disagree	Somewhat agree	Disagree	Strongly disagree	Disagree	Agree	Strongly disagree	Strongly disagree	Strongly disagree	Strongly disagree	Strongly disagree	Strongly disagree	Strongly disagree	Disagree	Strongly disagree	Somewhat agree	Strongly disagree	Strongly disagree	Neither agree nor disagree	Disagree	Disagree	Somewhat agree	Neither agree nor disagree	Somewhat agree	Disagree	Disagree	Disagree	Disagree	Disagree	Cancer	Somewhat agree	Agree	Agree
31	Male	#NULL!	#NULL!	White (non-Hispanic)	#NULL!	#NULL!	#NULL!	#NULL!	#NULL!	Married with Children	Some college, technical school, or associate's Degree	$75,000 to $99,999	Somewhat agree	Somewhat disagree	Somewhat disagree	Strongly agree	Somewhat agree	Somewhat agree	Neither agree nor disagree	Neither agree nor disagree	Somewhat disagree	Somewhat disagree	Neither agree nor disagree	Somewhat disagree	Strongly agree	Somewhat disagree	Neither agree nor disagree	Neither agree nor disagree	Neither agree nor disagree	Disagree	Somewhat disagree	Somewhat agree	Somewhat disagree	Neither agree nor disagree	Strongly agree	Strongly agree	Somewhat agree	Somewhat disagree	Neither agree nor disagree	Somewhat agree	Agree	Neither agree nor disagree	Somewhat disagree	Somewhat agree	Disagree	Cancer	Somewhat agree	Somewhat disagree	Somewhat agree
26	Male	African American/Black	Hispanic/Latino	#NULL!	#NULL!	#NULL!	#NULL!	#NULL!	#NULL!	Single	Some college, technical school, or associate's Degree	$50,000 to $74,999	Somewhat agree	Neither agree nor disagree	Neither agree nor disagree	Neither agree nor disagree	Somewhat agree	Strongly agree	Strongly agree	Somewhat agree	Agree	Strongly agree	Strongly disagree	Strongly disagree	Strongly disagree	Strongly disagree	Strongly disagree	Strongly disagree	Strongly disagree	Agree	Agree	Strongly agree	Somewhat agree	Neither agree nor disagree	Strongly disagree	Strongly disagree	Strongly disagree	Somewhat disagree	Somewhat disagree	Neither agree nor disagree	Strongly disagree	Strongly disagree	Strongly disagree	Strongly disagree	Strongly disagree	Cancer	Strongly agree	Strongly agree	Strongly agree
38	Male	#NULL!	#NULL!	White (non-Hispanic)	#NULL!	#NULL!	#NULL!	#NULL!	#NULL!	Single	Bachelor's Degree (e.g., BA, BS)	$50,000 to $74,999	Agree	Disagree	Somewhat disagree	Somewhat agree	Neither agree nor disagree	Somewhat disagree	Somewhat disagree	Disagree	Disagree	Somewhat agree	Strongly disagree	Strongly disagree	Disagree	Disagree	Neither agree nor disagree	Strongly disagree	Strongly agree	Agree	Neither agree nor disagree	Somewhat agree	Agree	Strongly disagree	Disagree	Disagree	Disagree	Disagree	Disagree	Somewhat agree	Somewhat disagree	Disagree	Strongly disagree	Somewhat disagree	Somewhat disagree	Cancer	Strongly disagree	Strongly disagree	Strongly disagree
36	Female	#NULL!	#NULL!	White (non-Hispanic)	#NULL!	#NULL!	#NULL!	#NULL!	#NULL!	Single	High school graduate/GED	$35,000 to $49,999	Disagree	Disagree	Neither agree nor disagree	Somewhat agree	Somewhat agree	Agree	Neither agree nor disagree	Neither agree nor disagree	Somewhat agree	Agree	Strongly disagree	Strongly disagree	Strongly disagree	Disagree	Strongly disagree	Strongly disagree	Neither agree nor disagree	Disagree	Disagree	Disagree	Disagree	Disagree	Disagree	Disagree	Disagree	Agree	Agree	Agree	Neither agree nor disagree	Neither agree nor disagree	Somewhat disagree	Somewhat agree	Somewhat disagree	Cancer	Disagree	Disagree	Disagree
37	Female	#NULL!	#NULL!	White (non-Hispanic)	#NULL!	#NULL!	#NULL!	#NULL!	#NULL!	Married with Children	Bachelor's Degree (e.g., BA, BS)	$150,000 to $199,999	Somewhat agree	Somewhat disagree	Somewhat disagree	Neither agree nor disagree	Somewhat disagree	Somewhat agree	Disagree	Somewhat agree	Somewhat agree	Agree	Strongly disagree	Strongly disagree	Strongly disagree	Strongly disagree	Strongly disagree	Strongly disagree	Strongly disagree	Agree	Somewhat agree	Disagree	Agree	Somewhat agree	Somewhat disagree	Neither agree nor disagree	Neither agree nor disagree	Agree	Agree	Agree	Disagree	Disagree	Somewhat agree	Disagree	Disagree	Cancer	Disagree	Disagree	Disagree
63	Female	#NULL!	#NULL!	#NULL!	#NULL!	#NULL!	#NULL!	Asian or Asian American	#NULL!	Single	Bachelor's Degree (e.g., BA, BS)	$25,000 to $34,999	Strongly agree	Strongly agree	Strongly agree	Strongly agree	Strongly agree	Strongly agree	Strongly agree	Strongly agree	Strongly agree	Strongly agree	Strongly disagree	Strongly disagree	Strongly disagree	Strongly disagree	Strongly disagree	Strongly disagree	Strongly disagree	Strongly disagree	Strongly disagree	Disagree	Disagree	Neither agree nor disagree	Disagree	Somewhat agree	Neither agree nor disagree	Strongly agree	Somewhat agree	Somewhat agree	Neither agree nor disagree	Somewhat agree	Somewhat agree	Neither agree nor disagree	Neither agree nor disagree	Cancer	Strongly agree	Strongly agree	Strongly agree
68	Female	#NULL!	#NULL!	White (non-Hispanic)	#NULL!	#NULL!	#NULL!	#NULL!	#NULL!	Married with Children	Some college, technical school, or associate's Degree	$50,000 to $74,999	Strongly disagree	Agree	Somewhat disagree	Neither agree nor disagree	Neither agree nor disagree	Strongly agree	Strongly agree	Strongly disagree	Somewhat agree	Strongly agree	Strongly disagree	Strongly disagree	Strongly disagree	Strongly disagree	Strongly disagree	Strongly disagree	Strongly disagree	Strongly disagree	Strongly disagree	Somewhat agree	Strongly disagree	Strongly disagree	Strongly agree	Somewhat agree	Somewhat agree	Strongly agree	Strongly agree	Neither agree nor disagree	Somewhat disagree	Strongly disagree	Strongly disagree	Strongly disagree	Strongly disagree	Cancer	Strongly disagree	Strongly disagree	Strongly disagree
30	Male	African American/Black	#NULL!	#NULL!	#NULL!	#NULL!	#NULL!	#NULL!	#NULL!	Single	Bachelor's Degree (e.g., BA, BS)	$50,000 to $74,999	Agree	Somewhat agree	Disagree	Disagree	Somewhat disagree	Somewhat agree	Somewhat agree	Disagree	Somewhat agree	Somewhat agree	Disagree	Strongly disagree	Disagree	Strongly disagree	Somewhat agree	Strongly disagree	Strongly agree	Strongly disagree	Strongly disagree	Neither agree nor disagree	Strongly disagree	Strongly disagree	Disagree	Disagree	Disagree	Neither agree nor disagree	Neither agree nor disagree	Neither agree nor disagree	Strongly disagree	Somewhat agree	Strongly disagree	Disagree	Disagree	Cancer	Strongly disagree	Strongly disagree	Strongly disagree
48	Female	#NULL!	#NULL!	White (non-Hispanic)	#NULL!	#NULL!	#NULL!	#NULL!	#NULL!	Married with Children	Bachelor's Degree (e.g., BA, BS)	$75,000 to $99,999	Agree	Disagree	Disagree	Neither agree nor disagree	Disagree	Disagree	Disagree	Disagree	Disagree	Neither agree nor disagree	Disagree	Disagree	Somewhat agree	Agree	Somewhat agree	Neither agree nor disagree	Somewhat agree	Strongly disagree	Strongly disagree	Agree	Strongly disagree	Disagree	Neither agree nor disagree	Strongly disagree	Disagree	Neither agree nor disagree	Neither agree nor disagree	Somewhat agree	Disagree	Disagree	Neither agree nor disagree	Neither agree nor disagree	Disagree	Cancer	Disagree	Disagree	Disagree
40	Female	#NULL!	#NULL!	White (non-Hispanic)	#NULL!	#NULL!	#NULL!	#NULL!	#NULL!	Married with Children	Bachelor's Degree (e.g., BA, BS)	$100,000 to $149,999	Agree	Disagree	Neither agree nor disagree	Somewhat agree	Disagree	Agree	Somewhat agree	Agree	Agree	Agree	Strongly disagree	Disagree	Disagree	Somewhat disagree	Somewhat disagree	Somewhat disagree	Neither agree nor disagree	Agree	Agree	Neither agree nor disagree	Agree	Agree	Somewhat agree	Neither agree nor disagree	Somewhat agree	Agree	Agree	Agree	Neither agree nor disagree	Neither agree nor disagree	Agree	Agree	Somewhat agree	Cancer	Agree	Agree	Strongly agree
26	Male	#NULL!	#NULL!	White (non-Hispanic)	#NULL!	#NULL!	#NULL!	#NULL!	#NULL!	Single	Master's Degree (e.g., MA, MS, MEd, MSW, MBA)	$25,000 to $34,999	Neither agree nor disagree	Neither agree nor disagree	Neither agree nor disagree	Neither agree nor disagree	Somewhat agree	Neither agree nor disagree	Neither agree nor disagree	Somewhat disagree	Neither agree nor disagree	Neither agree nor disagree	Somewhat agree	Somewhat disagree	Somewhat disagree	Neither agree nor disagree	Neither agree nor disagree	Neither agree nor disagree	Neither agree nor disagree	Neither agree nor disagree	Neither agree nor disagree	Neither agree nor disagree	Neither agree nor disagree	Neither agree nor disagree	Neither agree nor disagree	Neither agree nor disagree	Neither agree nor disagree	Somewhat agree	Neither agree nor disagree	Neither agree nor disagree	Neither agree nor disagree	Neither agree nor disagree	Neither agree nor disagree	Neither agree nor disagree	Neither agree nor disagree	Cancer	Neither agree nor disagree	Neither agree nor disagree	Neither agree nor disagree
28	Male	#NULL!	#NULL!	White (non-Hispanic)	#NULL!	#NULL!	#NULL!	#NULL!	#NULL!	Married with Children	Bachelor's Degree (e.g., BA, BS)	$50,000 to $74,999	Agree	Somewhat disagree	Agree	Strongly agree	Agree	Somewhat agree	Strongly agree	Agree	Somewhat agree	Strongly agree	Agree	Strongly agree	Somewhat agree	Strongly agree	Somewhat agree	Agree	Strongly agree	Somewhat agree	Strongly agree	Somewhat agree	Strongly agree	Strongly agree	Agree	Strongly agree	Agree	Somewhat agree	Strongly agree	Somewhat agree	Agree	Strongly agree	Somewhat agree	Strongly agree	Agree	Cancer	Somewhat agree	Strongly agree	Somewhat agree
44	Male	#NULL!	Hispanic/Latino	White (non-Hispanic)	#NULL!	#NULL!	#NULL!	#NULL!	#NULL!	Married with Children	Bachelor's Degree (e.g., BA, BS)	$25,000 to $34,999	Somewhat agree	Somewhat agree	Somewhat agree	Agree	Somewhat agree	Somewhat agree	Somewhat agree	Neither agree nor disagree	Neither agree nor disagree	Strongly agree	Somewhat agree	Neither agree nor disagree	Agree	Agree	Somewhat agree	Agree	Somewhat disagree	Neither agree nor disagree	Agree	Disagree	Strongly agree	Somewhat agree	Somewhat agree	Strongly agree	Strongly agree	Neither agree nor disagree	Somewhat agree	Neither agree nor disagree	Neither agree nor disagree	Agree	Neither agree nor disagree	Somewhat disagree	Somewhat agree	Cancer	Somewhat agree	Somewhat agree	Neither agree nor disagree
40	Female	#NULL!	#NULL!	White (non-Hispanic)	#NULL!	#NULL!	#NULL!	#NULL!	#NULL!	Married with Children	Bachelor's Degree (e.g., BA, BS)	$50,000 to $74,999	Agree	Agree	Somewhat agree	Agree	Agree	Somewhat agree	Agree	Somewhat agree	Somewhat agree	Agree	Somewhat agree	Agree	Strongly agree	Somewhat agree	Agree	Neither agree nor disagree	Somewhat agree	Somewhat agree	Somewhat agree	Somewhat agree	Agree	Agree	Somewhat agree	Somewhat agree	Agree	Agree	Somewhat agree	Agree	Somewhat agree	Agree	Agree	Somewhat agree	Agree	Cancer	Agree	Somewhat agree	Strongly agree
48	Male	#NULL!	#NULL!	White (non-Hispanic)	#NULL!	#NULL!	#NULL!	#NULL!	#NULL!	Married with Children	Bachelor's Degree (e.g., BA, BS)	$75,000 to $99,999	Strongly agree	Agree	Somewhat agree	Agree	Strongly agree	Agree	Agree	Strongly agree	Agree	Neither agree nor disagree	Somewhat agree	Agree	Agree	Somewhat agree	Strongly agree	Agree	Strongly agree	Agree	Somewhat agree	Agree	Somewhat agree	Strongly agree	Agree	Agree	Somewhat agree	Somewhat agree	Agree	Strongly agree	Agree	Somewhat agree	Somewhat agree	Strongly agree	Somewhat agree	Cancer	Agree	Agree	Somewhat agree
25	Male	#NULL!	#NULL!	White (non-Hispanic)	#NULL!	#NULL!	#NULL!	#NULL!	#NULL!	Married without Children	Bachelor's Degree (e.g., BA, BS)	$50,000 to $74,999	Strongly agree	Agree	Somewhat agree	Agree	Agree	Agree	Somewhat agree	Agree	Agree	Somewhat agree	Somewhat agree	Agree	Somewhat agree	Somewhat agree	Disagree	Agree	Somewhat agree	Agree	Agree	Disagree	Somewhat agree	Agree	Agree	Somewhat agree	Strongly agree	Agree	Somewhat agree	Somewhat agree	Agree	Somewhat agree	Strongly agree	Somewhat agree	Agree	Cancer	Agree	Somewhat agree	Somewhat agree
23	Male	#NULL!	Hispanic/Latino	#NULL!	#NULL!	#NULL!	#NULL!	#NULL!	#NULL!	Married with Children	Master's Degree (e.g., MA, MS, MEd, MSW, MBA)	$35,000 to $49,999	Agree	Somewhat agree	Agree	Somewhat agree	Somewhat agree	Agree	Neither agree nor disagree	Somewhat agree	Strongly agree	Neither agree nor disagree	Somewhat agree	Neither agree nor disagree	Somewhat agree	Agree	Somewhat agree	Agree	Agree	Somewhat agree	Somewhat agree	Neither agree nor disagree	Agree	Strongly agree	Somewhat agree	Neither agree nor disagree	Somewhat agree	Strongly agree	Somewhat agree	Agree	Neither agree nor disagree	Neither agree nor disagree	Agree	Strongly agree	Strongly agree	Cancer	Agree	Neither agree nor disagree	Strongly agree
22	Male	#NULL!	#NULL!	White (non-Hispanic)	#NULL!	#NULL!	#NULL!	#NULL!	#NULL!	Married with Children	Bachelor's Degree (e.g., BA, BS)	$50,000 to $74,999	Agree	Somewhat agree	Agree	Strongly agree	Agree	Agree	Somewhat agree	Neither agree nor disagree	Somewhat agree	Agree	Somewhat agree	Agree	Neither agree nor disagree	Somewhat agree	Agree	Strongly agree	Somewhat agree	Neither agree nor disagree	Agree	Neither agree nor disagree	Somewhat agree	Agree	Somewhat agree	Agree	Neither agree nor disagree	Somewhat agree	Agree	Somewhat agree	Agree	Somewhat agree	Neither agree nor disagree	Somewhat agree	Neither agree nor disagree	Cancer	Neither agree nor disagree	Somewhat agree	Somewhat disagree
30	Male	#NULL!	#NULL!	White (non-Hispanic)	#NULL!	#NULL!	#NULL!	#NULL!	#NULL!	Married with Children	Bachelor's Degree (e.g., BA, BS)	$50,000 to $74,999	Somewhat agree	Neither agree nor disagree	Agree	Strongly agree	Agree	Neither agree nor disagree	Somewhat agree	Agree	Strongly agree	Somewhat agree	Somewhat agree	Strongly agree	Strongly agree	Agree	Strongly agree	Agree	Agree	Strongly agree	Agree	Somewhat agree	Strongly agree	Agree	Agree	Strongly agree	Somewhat agree	Strongly agree	Agree	Neither agree nor disagree	Somewhat agree	Strongly agree	Somewhat agree	Agree	Neither agree nor disagree	Cancer	Agree	Strongly agree	Somewhat agree
27	Male	#NULL!	#NULL!	White (non-Hispanic)	#NULL!	#NULL!	#NULL!	#NULL!	#NULL!	Married with Children	Bachelor's Degree (e.g., BA, BS)	$75,000 to $99,999	Strongly agree	Neither agree nor disagree	Agree	Somewhat agree	Agree	Somewhat agree	Strongly agree	Agree	Strongly agree	Somewhat agree	Strongly agree	Somewhat agree	Strongly agree	Agree	Agree	Somewhat agree	Somewhat agree	Agree	Somewhat agree	Somewhat agree	Somewhat agree	Strongly agree	Strongly agree	Agree	Somewhat agree	Somewhat agree	Strongly agree	Agree	Somewhat agree	Strongly agree	Agree	Agree	Somewhat agree	Cancer	Strongly agree	Somewhat agree	Agree
48	Female	#NULL!	#NULL!	White (non-Hispanic)	#NULL!	#NULL!	#NULL!	#NULL!	#NULL!	Married with Children	Master's Degree (e.g., MA, MS, MEd, MSW, MBA)	$50,000 to $74,999	Agree	Agree	Somewhat agree	Strongly agree	Agree	Somewhat agree	Strongly agree	Somewhat agree	Agree	Strongly agree	Disagree	Agree	Somewhat agree	Agree	Strongly agree	Strongly agree	Agree	Agree	Somewhat agree	Disagree	Strongly agree	Agree	Agree	Strongly agree	Somewhat agree	Strongly agree	Somewhat agree	Strongly agree	Agree	Somewhat agree	Strongly agree	Somewhat agree	Strongly agree	Cancer	Strongly agree	Agree	Strongly agree
53	Male	#NULL!	#NULL!	White (non-Hispanic)	#NULL!	#NULL!	#NULL!	#NULL!	#NULL!	Married with Children	Bachelor's Degree (e.g., BA, BS)	$50,000 to $74,999	Agree	Agree	Neither agree nor disagree	Agree	Neither agree nor disagree	Somewhat agree	Agree	Somewhat agree	Strongly agree	Agree	Agree	Somewhat agree	Agree	Strongly agree	Strongly agree	Somewhat agree	Somewhat agree	Somewhat agree	Agree	Disagree	Agree	Somewhat agree	Strongly agree	Agree	Somewhat agree	Somewhat agree	Neither agree nor disagree	Somewhat agree	Somewhat agree	Strongly agree	Agree	Agree	Agree	Cancer	Agree	Agree	Somewhat agree
56	Female	#NULL!	#NULL!	White (non-Hispanic)	#NULL!	#NULL!	#NULL!	#NULL!	#NULL!	Married with Children	Bachelor's Degree (e.g., BA, BS)	$50,000 to $74,999	Neither agree nor disagree	Agree	Agree	Strongly agree	Agree	Neither agree nor disagree	Agree	Strongly agree	Somewhat agree	Strongly agree	Somewhat agree	Strongly agree	Agree	Somewhat agree	Strongly agree	Somewhat agree	Strongly agree	Strongly agree	Neither agree nor disagree	Somewhat agree	Somewhat agree	Neither agree nor disagree	Agree	Strongly agree	Somewhat agree	Strongly agree	Somewhat agree	Strongly agree	Somewhat disagree	Somewhat agree	Strongly agree	Agree	Strongly agree	Cancer	Agree	Strongly agree	Agree
22	Male	#NULL!	#NULL!	White (non-Hispanic)	#NULL!	#NULL!	#NULL!	#NULL!	#NULL!	Married without Children	Bachelor's Degree (e.g., BA, BS)	$35,000 to $49,999	Strongly agree	Disagree	Strongly agree	Somewhat disagree	Somewhat disagree	Somewhat disagree	Disagree	Disagree	Somewhat agree	Agree	Somewhat agree	Somewhat agree	Agree	Agree	Agree	Strongly agree	Agree	Agree	Somewhat agree	Disagree	Agree	Agree	Somewhat agree	Agree	Somewhat agree	Agree	Strongly agree	Agree	Agree	Agree	Somewhat agree	Somewhat agree	Agree	Cancer	Agree	Agree	Somewhat agree
34	Male	#NULL!	#NULL!	White (non-Hispanic)	#NULL!	#NULL!	#NULL!	#NULL!	#NULL!	Married without Children	Bachelor's Degree (e.g., BA, BS)	$50,000 to $74,999	Somewhat agree	Strongly agree	Somewhat agree	Neither agree nor disagree	Somewhat agree	Agree	Somewhat disagree	Agree	Somewhat agree	Strongly agree	Agree	Neither agree nor disagree	Somewhat agree	Agree	Strongly agree	Agree	Somewhat agree	Agree	Strongly agree	Neither agree nor disagree	Agree	Somewhat disagree	Agree	Strongly agree	Somewhat agree	Neither agree nor disagree	Somewhat agree	Agree	Agree	Somewhat agree	Somewhat agree	Somewhat agree	Neither agree nor disagree	Cancer	Somewhat agree	Neither agree nor disagree	Agree
66	Female	#NULL!	#NULL!	White (non-Hispanic)	#NULL!	#NULL!	#NULL!	#NULL!	#NULL!	Married with Children	Bachelor's Degree (e.g., BA, BS)	$75,000 to $99,999	Disagree	Disagree	Disagree	Somewhat disagree	Disagree	Agree	Strongly agree	Somewhat disagree	Agree	Agree	Strongly disagree	Strongly disagree	Strongly disagree	Strongly disagree	Strongly disagree	Strongly disagree	Strongly disagree	Agree	Agree	Strongly agree	Agree	Agree	Somewhat disagree	Somewhat disagree	Somewhat disagree	Strongly agree	Agree	Strongly agree	Disagree	Disagree	Strongly disagree	Disagree	Disagree	Cancer	Agree	Strongly agree	Strongly agree
42	Female	#NULL!	#NULL!	White (non-Hispanic)	#NULL!	#NULL!	#NULL!	#NULL!	#NULL!	Married without Children	Bachelor's Degree (e.g., BA, BS)	$35,000 to $49,999	Disagree	Agree	Somewhat agree	Strongly agree	Agree	Agree	Agree	Agree	Strongly agree	Somewhat agree	Agree	Somewhat agree	Somewhat disagree	Disagree	Disagree	Somewhat agree	Somewhat agree	Agree	Strongly agree	Disagree	Agree	Agree	Neither agree nor disagree	Somewhat agree	Somewhat agree	Strongly agree	Agree	Somewhat agree	Disagree	Somewhat disagree	Disagree	Somewhat agree	Agree	Cancer	Agree	Somewhat agree	Strongly disagree
34	Male	#NULL!	#NULL!	White (non-Hispanic)	#NULL!	#NULL!	#NULL!	#NULL!	#NULL!	Married without Children	Bachelor's Degree (e.g., BA, BS)	$50,000 to $74,999	Agree	Neither agree nor disagree	Somewhat agree	Agree	Strongly agree	Somewhat agree	Neither agree nor disagree	Strongly agree	Somewhat agree	Neither agree nor disagree	Neither agree nor disagree	Agree	Strongly agree	Neither agree nor disagree	Somewhat agree	Agree	Neither agree nor disagree	Somewhat agree	Agree	Neither agree nor disagree	Somewhat agree	Strongly agree	Somewhat agree	Strongly agree	Agree	Neither agree nor disagree	Strongly agree	Somewhat agree	Somewhat agree	Somewhat disagree	Neither agree nor disagree	Agree	Somewhat agree	Cancer	Agree	Somewhat agree	Neither agree nor disagree
29	Female	#NULL!	#NULL!	White (non-Hispanic)	#NULL!	#NULL!	#NULL!	#NULL!	#NULL!	Single	Professional Degree or doctoral degree (e.g., MD, JD, PhD, EdD)	$50,000 to $74,999	Agree	Strongly disagree	Strongly disagree	Disagree	Strongly disagree	Disagree	Disagree	Strongly disagree	Strongly disagree	Strongly disagree	Neither agree nor disagree	Neither agree nor disagree	Neither agree nor disagree	Disagree	Neither agree nor disagree	Somewhat disagree	Agree	Strongly disagree	Strongly disagree	Neither agree nor disagree	Strongly disagree	Strongly disagree	Strongly disagree	Strongly disagree	Neither agree nor disagree	Strongly disagree	Neither agree nor disagree	Strongly disagree	Neither agree nor disagree	Neither agree nor disagree	Strongly disagree	Neither agree nor disagree	Somewhat disagree	Cancer	Strongly disagree	Strongly disagree	Strongly disagree
53	Male	#NULL!	#NULL!	White (non-Hispanic)	#NULL!	#NULL!	#NULL!	#NULL!	#NULL!	Married with Children	Bachelor's Degree (e.g., BA, BS)	$35,000 to $49,999	Strongly agree	Disagree	Agree	Somewhat disagree	Somewhat disagree	Agree	Somewhat agree	Neither agree nor disagree	Somewhat disagree	Somewhat agree	Somewhat agree	Disagree	Disagree	Disagree	Disagree	Neither agree nor disagree	Disagree	Neither agree nor disagree	Somewhat agree	Somewhat agree	Somewhat agree	Somewhat agree	Somewhat disagree	Somewhat agree	Agree	Somewhat agree	Agree	Agree	Agree	Agree	Agree	Somewhat agree	Somewhat agree	Cancer	Strongly agree	Strongly agree	Strongly agree
41	Female	#NULL!	#NULL!	White (non-Hispanic)	#NULL!	#NULL!	#NULL!	#NULL!	#NULL!	Married with Children	Bachelor's Degree (e.g., BA, BS)	$100,000 to $149,999	Neither agree nor disagree	Disagree	Disagree	Disagree	Disagree	Somewhat disagree	Disagree	Disagree	Strongly disagree	Disagree	Disagree	Disagree	Disagree	Disagree	Disagree	Somewhat disagree	Somewhat disagree	Disagree	Somewhat disagree	Agree	Somewhat disagree	Somewhat disagree	Neither agree nor disagree	Neither agree nor disagree	Somewhat disagree	Somewhat disagree	Somewhat agree	Somewhat agree	Neither agree nor disagree	Somewhat agree	Neither agree nor disagree	Somewhat agree	Somewhat agree	Cancer	Somewhat agree	Agree	Somewhat agree
35	Male	#NULL!	#NULL!	White (non-Hispanic)	#NULL!	#NULL!	#NULL!	#NULL!	#NULL!	Married with Children	Master's Degree (e.g., MA, MS, MEd, MSW, MBA)	$50,000 to $74,999	Agree	Somewhat disagree	Strongly disagree	Somewhat agree	Somewhat agree	Somewhat disagree	Agree	Disagree	Neither agree nor disagree	Somewhat agree	Somewhat agree	Disagree	Disagree	Disagree	Disagree	Somewhat agree	Neither agree nor disagree	Neither agree nor disagree	Neither agree nor disagree	Somewhat agree	Neither agree nor disagree	Neither agree nor disagree	Somewhat agree	Somewhat agree	Somewhat agree	Agree	Somewhat agree	Somewhat agree	Agree	Disagree	Somewhat agree	Somewhat agree	Neither agree nor disagree	Cancer	Strongly agree	Strongly agree	Strongly agree
37	Female	#NULL!	#NULL!	White (non-Hispanic)	#NULL!	#NULL!	#NULL!	#NULL!	#NULL!	Married with Children	Professional Degree or doctoral degree (e.g., MD, JD, PhD, EdD)	$100,000 to $149,999	Agree	Strongly disagree	Strongly disagree	Strongly disagree	Strongly disagree	Strongly disagree	Strongly disagree	Strongly disagree	Strongly disagree	Strongly disagree	Somewhat disagree	Disagree	Somewhat agree	Somewhat agree	Agree	Strongly agree	Agree	Disagree	Strongly disagree	Agree	Strongly disagree	Strongly disagree	Neither agree nor disagree	Neither agree nor disagree	Neither agree nor disagree	Neither agree nor disagree	Neither agree nor disagree	Neither agree nor disagree	Somewhat disagree	Disagree	Neither agree nor disagree	Neither agree nor disagree	Neither agree nor disagree	Cancer	Somewhat disagree	Strongly disagree	Strongly disagree
48	Female	#NULL!	#NULL!	White (non-Hispanic)	#NULL!	#NULL!	#NULL!	#NULL!	#NULL!	Married without Children	Master's Degree (e.g., MA, MS, MEd, MSW, MBA)	$25,000 to $34,999	Agree	Agree	Agree	Somewhat agree	Agree	Agree	Somewhat agree	Agree	Somewhat agree	Somewhat agree	Somewhat agree	Agree	Somewhat agree	Agree	Somewhat agree	Agree	Somewhat agree	Agree	Somewhat agree	Somewhat agree	Somewhat agree	Agree	Somewhat agree	Agree	Somewhat agree	Agree	Somewhat agree	Agree	Agree	Somewhat agree	Agree	Somewhat agree	Agree	Cancer	Agree	Somewhat agree	Agree
48	Female	#NULL!	#NULL!	White (non-Hispanic)	#NULL!	#NULL!	#NULL!	#NULL!	#NULL!	Married with Children	Master's Degree (e.g., MA, MS, MEd, MSW, MBA)	$50,000 to $74,999	Agree	Agree	Somewhat agree	Agree	Somewhat agree	Somewhat agree	Agree	Agree	Strongly agree	Somewhat agree	Agree	Strongly agree	Agree	Agree	Somewhat agree	Agree	Somewhat agree	Agree	Strongly agree	Somewhat agree	Somewhat agree	Agree	Somewhat agree	Agree	Strongly agree	Agree	Somewhat agree	Agree	Strongly agree	Strongly agree	Somewhat agree	Agree	Strongly agree	Cancer	Somewhat agree	Somewhat agree	Agree
48	Female	#NULL!	#NULL!	White (non-Hispanic)	#NULL!	#NULL!	#NULL!	#NULL!	#NULL!	Married with Children	Master's Degree (e.g., MA, MS, MEd, MSW, MBA)	$100,000 to $149,999	Agree	Neither agree nor disagree	Somewhat disagree	Agree	Disagree	Somewhat disagree	Somewhat disagree	Disagree	Somewhat agree	Strongly disagree	Neither agree nor disagree	Disagree	Somewhat disagree	Disagree	Somewhat agree	Agree	Strongly disagree	Somewhat disagree	Disagree	Agree	Strongly disagree	Neither agree nor disagree	Somewhat disagree	Somewhat agree	Agree	Somewhat disagree	Strongly disagree	Neither agree nor disagree	Neither agree nor disagree	Strongly agree	Agree	Somewhat agree	Neither agree nor disagree	Cancer	Disagree	Somewhat agree	Neither agree nor disagree
48	Male	#NULL!	#NULL!	White (non-Hispanic)	#NULL!	#NULL!	#NULL!	#NULL!	#NULL!	Married with Children	Master's Degree (e.g., MA, MS, MEd, MSW, MBA)	under $15,000	Strongly agree	Agree	Somewhat agree	Strongly agree	Agree	Somewhat agree	Agree	Strongly agree	Somewhat agree	Agree	Agree	Somewhat agree	Agree	Somewhat agree	Strongly agree	Somewhat agree	Agree	Agree	Strongly agree	Strongly agree	Somewhat agree	Strongly agree	Agree	Somewhat agree	Somewhat agree	Strongly agree	Agree	Strongly agree	Somewhat agree	Agree	Somewhat agree	Strongly agree	Agree	Cancer	Agree	Strongly agree	Somewhat agree
48	Female	#NULL!	#NULL!	White (non-Hispanic)	#NULL!	#NULL!	#NULL!	#NULL!	#NULL!	Married with Children	Master's Degree (e.g., MA, MS, MEd, MSW, MBA)	$50,000 to $74,999	Agree	Somewhat agree	Agree	Agree	Somewhat agree	Agree	Somewhat agree	Agree	Somewhat agree	Agree	Agree	Somewhat agree	Agree	Somewhat agree	Agree	Somewhat agree	Agree	Agree	Somewhat agree	Agree	Somewhat agree	Agree	Agree	Somewhat agree	Agree	Somewhat agree	Agree	Somewhat agree	Agree	Somewhat agree	Agree	Somewhat agree	Agree	Cancer	Agree	Somewhat agree	Agree
48	Female	#NULL!	#NULL!	White (non-Hispanic)	#NULL!	#NULL!	#NULL!	#NULL!	#NULL!	Married with Children	Master's Degree (e.g., MA, MS, MEd, MSW, MBA)	$35,000 to $49,999	Somewhat disagree	Agree	Neither agree nor disagree	Agree	Neither agree nor disagree	Somewhat agree	Agree	Somewhat agree	Agree	Agree	Somewhat agree	Agree	Neither agree nor disagree	Somewhat agree	Somewhat agree	Somewhat agree	Agree	Somewhat agree	Agree	Somewhat disagree	Agree	Strongly agree	Neither agree nor disagree	Somewhat agree	Agree	Somewhat agree	Somewhat agree	Somewhat agree	Somewhat agree	Agree	Somewhat agree	Agree	Neither agree nor disagree	Cancer	Somewhat agree	Agree	Somewhat agree
48	Female	#NULL!	#NULL!	White (non-Hispanic)	#NULL!	#NULL!	#NULL!	#NULL!	#NULL!	Married with Children	Master's Degree (e.g., MA, MS, MEd, MSW, MBA)	$50,000 to $74,999	Agree	Somewhat agree	Agree	Somewhat agree	Agree	Agree	Somewhat agree	Agree	Somewhat agree	Agree	Agree	Somewhat agree	Agree	Somewhat agree	Agree	Somewhat agree	Agree	Agree	Somewhat agree	Agree	Somewhat agree	Agree	Agree	Somewhat agree	Agree	Somewhat agree	Agree	Somewhat agree	Agree	Somewhat agree	Agree	Somewhat agree	Agree	Cancer	Agree	Somewhat agree	Agree
48	Male	#NULL!	#NULL!	White (non-Hispanic)	#NULL!	#NULL!	#NULL!	#NULL!	#NULL!	Married with Children	Master's Degree (e.g., MA, MS, MEd, MSW, MBA)	$35,000 to $49,999	Somewhat disagree	Agree	Neither agree nor disagree	Agree	Somewhat agree	Neither agree nor disagree	Strongly agree	Neither agree nor disagree	Agree	Somewhat agree	Somewhat agree	Agree	Strongly agree	Somewhat agree	Somewhat agree	Agree	Neither agree nor disagree	Agree	Somewhat agree	Strongly disagree	Somewhat agree	Agree	Neither agree nor disagree	Somewhat agree	Agree	Somewhat agree	Agree	Somewhat agree	Neither agree nor disagree	Somewhat agree	Agree	Strongly agree	Somewhat agree	Cancer	Somewhat agree	Agree	Neither agree nor disagree
22	Female	#NULL!	#NULL!	White (non-Hispanic)	#NULL!	#NULL!	#NULL!	#NULL!	#NULL!	Single	Bachelor's Degree (e.g., BA, BS)	under $15,000	Somewhat agree	Disagree	Disagree	Somewhat agree	Somewhat agree	Agree	Somewhat disagree	Agree	Somewhat agree	Agree	Strongly disagree	Strongly disagree	Strongly disagree	Strongly disagree	Strongly disagree	Strongly disagree	Strongly disagree	Agree	Agree	Disagree	Agree	Agree	Neither agree nor disagree	Somewhat disagree	Somewhat agree	Somewhat agree	Somewhat agree	Neither agree nor disagree	Neither agree nor disagree	Disagree	Somewhat agree	Somewhat disagree	Somewhat disagree	Cancer	Somewhat agree	Agree	Agree
35	Male	#NULL!	#NULL!	White (non-Hispanic)	#NULL!	#NULL!	#NULL!	#NULL!	#NULL!	Married with Children	Bachelor's Degree (e.g., BA, BS)	$35,000 to $49,999	Somewhat agree	Somewhat agree	Somewhat agree	Agree	Disagree	Agree	Agree	Agree	Agree	Agree	Disagree	Disagree	Disagree	Agree	Agree	Agree	Agree	Agree	Agree	Agree	Agree	Agree	Agree	Agree	Agree	Agree	Agree	Agree	Agree	Agree	Agree	Agree	Agree	Cancer	Agree	Agree	Agree
48	Male	#NULL!	#NULL!	White (non-Hispanic)	#NULL!	#NULL!	#NULL!	#NULL!	#NULL!	Single	Master's Degree (e.g., MA, MS, MEd, MSW, MBA)	$15,000 to $24,999	Somewhat agree	Somewhat disagree	Somewhat disagree	Somewhat disagree	Somewhat disagree	Somewhat agree	Somewhat disagree	Somewhat disagree	Somewhat agree	Somewhat disagree	Somewhat agree	Somewhat agree	Somewhat agree	Somewhat agree	Somewhat agree	Somewhat agree	Somewhat agree	Somewhat agree	Somewhat agree	Somewhat disagree	Somewhat agree	Somewhat agree	Somewhat agree	Agree	Somewhat agree	Somewhat agree	Somewhat agree	Somewhat agree	Somewhat agree	Somewhat agree	Somewhat agree	Somewhat agree	Somewhat agree	Cancer	Somewhat agree	Somewhat agree	Somewhat agree
48	Female	#NULL!	#NULL!	White (non-Hispanic)	#NULL!	#NULL!	#NULL!	#NULL!	#NULL!	Married with Children	Master's Degree (e.g., MA, MS, MEd, MSW, MBA)	$50,000 to $74,999	Somewhat agree	Agree	Strongly agree	Agree	Strongly agree	Somewhat agree	Agree	Neither agree nor disagree	Agree	Strongly agree	Agree	Neither agree nor disagree	Strongly agree	Neither agree nor disagree	Agree	Somewhat agree	Somewhat agree	Neither agree nor disagree	Agree	Somewhat disagree	Neither agree nor disagree	Agree	Somewhat agree	Agree	Somewhat agree	Agree	Agree	Neither agree nor disagree	Somewhat agree	Strongly agree	Somewhat agree	Agree	Agree	Cancer	Somewhat agree	Somewhat agree	Neither agree nor disagree
48	Female	#NULL!	#NULL!	White (non-Hispanic)	#NULL!	#NULL!	#NULL!	#NULL!	#NULL!	Married with Children	Master's Degree (e.g., MA, MS, MEd, MSW, MBA)	$50,000 to $74,999	Agree	Agree	Strongly agree	Somewhat agree	Agree	Neither agree nor disagree	Agree	Neither agree nor disagree	Strongly agree	Somewhat agree	Somewhat agree	Strongly agree	Agree	Strongly agree	Somewhat agree	Agree	Somewhat agree	Strongly agree	Agree	Disagree	Somewhat agree	Agree	Neither agree nor disagree	Agree	Strongly agree	Somewhat agree	Agree	Somewhat agree	Agree	Somewhat agree	Agree	Neither agree nor disagree	Agree	Cancer	Agree	Agree	Agree
48	Female	#NULL!	#NULL!	White (non-Hispanic)	#NULL!	#NULL!	#NULL!	#NULL!	#NULL!	Married with Children	Master's Degree (e.g., MA, MS, MEd, MSW, MBA)	$50,000 to $74,999	Somewhat agree	Somewhat agree	Strongly agree	Neither agree nor disagree	Strongly agree	Somewhat agree	Agree	Somewhat agree	Somewhat agree	Strongly agree	Neither agree nor disagree	Strongly agree	Neither agree nor disagree	Agree	Strongly agree	Neither agree nor disagree	Strongly agree	Somewhat agree	Agree	Somewhat agree	Disagree	Strongly agree	Neither agree nor disagree	Somewhat agree	Agree	Strongly agree	Somewhat agree	Agree	Neither agree nor disagree	Agree	Somewhat agree	Strongly agree	Agree	Cancer	Somewhat agree	Agree	Somewhat agree
56	Female	#NULL!	#NULL!	White (non-Hispanic)	#NULL!	#NULL!	#NULL!	#NULL!	#NULL!	Married without Children	Bachelor's Degree (e.g., BA, BS)	$75,000 to $99,999	Somewhat agree	Disagree	Disagree	Disagree	Disagree	Agree	Agree	Agree	Agree	Agree	Strongly disagree	Strongly disagree	Strongly disagree	Somewhat disagree	Neither agree nor disagree	Somewhat disagree	Neither agree nor disagree	Somewhat disagree	Somewhat disagree	Somewhat agree	Somewhat disagree	Disagree	Disagree	Strongly disagree	Disagree	Somewhat disagree	Agree	Agree	Disagree	Somewhat disagree	Strongly disagree	Disagree	Disagree	Cancer	Neither agree nor disagree	Agree	Agree
36	Male	#NULL!	#NULL!	White (non-Hispanic)	#NULL!	#NULL!	#NULL!	#NULL!	#NULL!	Married with Children	Bachelor's Degree (e.g., BA, BS)	$75,000 to $99,999	Strongly agree	Agree	Agree	Agree	Strongly agree	Agree	Agree	Agree	Strongly agree	Strongly agree	Agree	Agree	Strongly agree	Agree	Strongly agree	Agree	Agree	Agree	Strongly agree	Agree	Agree	Strongly agree	Agree	Agree	Agree	Agree	Agree	Strongly agree	Agree	Agree	Agree	Strongly agree	Strongly agree	Cancer	Strongly agree	Strongly agree	Strongly agree
48	Female	#NULL!	#NULL!	White (non-Hispanic)	#NULL!	#NULL!	#NULL!	#NULL!	#NULL!	Married with Children	Master's Degree (e.g., MA, MS, MEd, MSW, MBA)	$50,000 to $74,999	Somewhat agree	Somewhat agree	Agree	Agree	Somewhat agree	Somewhat agree	Agree	Agree	Agree	Somewhat agree	Somewhat agree	Somewhat agree	Strongly agree	Somewhat agree	Neither agree nor disagree	Agree	Agree	Somewhat agree	Somewhat agree	Somewhat agree	Agree	Agree	Agree	Agree	Somewhat agree	Agree	Agree	Agree	Somewhat agree	Agree	Agree	Somewhat agree	Strongly agree	Cancer	Somewhat agree	Agree	Agree
34	Female	#NULL!	#NULL!	White (non-Hispanic)	#NULL!	#NULL!	#NULL!	#NULL!	#NULL!	Widowed	High school graduate/GED	under $15,000	Agree	Neither agree nor disagree	Neither agree nor disagree	Somewhat agree	Somewhat agree	Disagree	Neither agree nor disagree	Disagree	Disagree	Somewhat agree	Disagree	Disagree	Neither agree nor disagree	Somewhat agree	Neither agree nor disagree	Somewhat agree	Somewhat agree	Neither agree nor disagree	Neither agree nor disagree	Neither agree nor disagree	Neither agree nor disagree	Neither agree nor disagree	Neither agree nor disagree	Somewhat disagree	Neither agree nor disagree	Somewhat agree	Somewhat agree	Neither agree nor disagree	Disagree	Somewhat disagree	Somewhat disagree	Somewhat disagree	Disagree	Cancer	Neither agree nor disagree	Somewhat agree	Agree
25	Female	#NULL!	#NULL!	White (non-Hispanic)	#NULL!	#NULL!	#NULL!	#NULL!	#NULL!	Married with Children	Bachelor's Degree (e.g., BA, BS)	$50,000 to $74,999	Neither agree nor disagree	Somewhat agree	Neither agree nor disagree	Neither agree nor disagree	Neither agree nor disagree	Neither agree nor disagree	Somewhat agree	Neither agree nor disagree	Neither agree nor disagree	Neither agree nor disagree	Somewhat agree	Neither agree nor disagree	Neither agree nor disagree	Somewhat agree	Neither agree nor disagree	Neither agree nor disagree	Somewhat disagree	Somewhat agree	Neither agree nor disagree	Neither agree nor disagree	Somewhat agree	Somewhat disagree	Neither agree nor disagree	Agree	Neither agree nor disagree	Neither agree nor disagree	Somewhat agree	Neither agree nor disagree	Somewhat disagree	Somewhat disagree	Agree	Agree	Somewhat agree	Cancer	Neither agree nor disagree	Somewhat agree	Neither agree nor disagree
57	Male	#NULL!	#NULL!	White (non-Hispanic)	#NULL!	#NULL!	#NULL!	#NULL!	#NULL!	Divorced	Some college, technical school, or associate's Degree	$25,000 to $34,999	Agree	Strongly disagree	Disagree	Disagree	Disagree	Somewhat agree	Agree	Somewhat disagree	Somewhat agree	Somewhat agree	Strongly disagree	Strongly disagree	Somewhat agree	Disagree	Disagree	Disagree	Disagree	Strongly disagree	Strongly disagree	Somewhat disagree	Strongly disagree	Strongly disagree	Somewhat disagree	Neither agree nor disagree	Somewhat agree	Somewhat disagree	Somewhat disagree	Disagree	Somewhat disagree	Somewhat agree	Somewhat disagree	Disagree	Neither agree nor disagree	Cancer	Disagree	Disagree	Disagree
25	Female	#NULL!	#NULL!	White (non-Hispanic)	#NULL!	#NULL!	#NULL!	#NULL!	#NULL!	Married with Children	Bachelor's Degree (e.g., BA, BS)	$50,000 to $74,999	Neither agree nor disagree	Somewhat agree	Neither agree nor disagree	Neither agree nor disagree	Somewhat agree	Neither agree nor disagree	Somewhat agree	Neither agree nor disagree	Somewhat agree	Neither agree nor disagree	Neither agree nor disagree	Somewhat agree	Neither agree nor disagree	Neither agree nor disagree	Somewhat disagree	Somewhat agree	Agree	Somewhat agree	Neither agree nor disagree	Neither agree nor disagree	Somewhat agree	Neither agree nor disagree	Somewhat agree	Neither agree nor disagree	Somewhat agree	Neither agree nor disagree	Somewhat agree	Neither agree nor disagree	Neither agree nor disagree	Somewhat disagree	Agree	Neither agree nor disagree	Neither agree nor disagree	Cancer	Agree	Neither agree nor disagree	Somewhat agree
30	Non-binary	#NULL!	#NULL!	White (non-Hispanic)	#NULL!	#NULL!	#NULL!	#NULL!	#NULL!	Married without Children	Bachelor's Degree (e.g., BA, BS)	$50,000 to $74,999	Somewhat agree	Disagree	Disagree	Disagree	Disagree	Somewhat disagree	Somewhat disagree	Somewhat disagree	Somewhat disagree	Agree	Strongly disagree	Strongly disagree	Strongly disagree	Neither agree nor disagree	Neither agree nor disagree	Neither agree nor disagree	Somewhat agree	Strongly agree	Strongly agree	Strongly disagree	Strongly agree	Strongly agree	Somewhat agree	Disagree	Somewhat disagree	Agree	Agree	Agree	Disagree	Somewhat disagree	Strongly disagree	Strongly disagree	Strongly disagree	Cancer	Strongly disagree	Strongly disagree	Strongly disagree
38	Male	#NULL!	#NULL!	White (non-Hispanic)	#NULL!	#NULL!	#NULL!	#NULL!	#NULL!	Domestic partnership	Bachelor's Degree (e.g., BA, BS)	$75,000 to $99,999	Neither agree nor disagree	Neither agree nor disagree	Neither agree nor disagree	Disagree	Disagree	Agree	Agree	Somewhat disagree	Somewhat agree	Agree	Strongly disagree	Strongly disagree	Strongly disagree	Strongly disagree	Strongly disagree	Strongly disagree	Strongly disagree	Agree	Strongly agree	Strongly disagree	Strongly agree	Strongly agree	Agree	Neither agree nor disagree	Neither agree nor disagree	Strongly agree	Agree	Somewhat agree	Neither agree nor disagree	Somewhat disagree	Disagree	Disagree	Disagree	Cancer	Neither agree nor disagree	Disagree	Disagree
25	Male	#NULL!	#NULL!	White (non-Hispanic)	#NULL!	#NULL!	#NULL!	#NULL!	#NULL!	Married with Children	Bachelor's Degree (e.g., BA, BS)	$50,000 to $74,999	Agree	Agree	Agree	Neither agree nor disagree	Neither agree nor disagree	Somewhat agree	Agree	Somewhat agree	Agree	Strongly agree	Agree	Neither agree nor disagree	Agree	Agree	Strongly agree	Agree	Agree	Agree	Strongly agree	Somewhat disagree	Somewhat agree	Agree	Somewhat agree	Agree	Agree	Agree	Strongly agree	Somewhat agree	Agree	Strongly agree	Agree	Somewhat agree	Agree	Cancer	Agree	Agree	Agree
25	Male	#NULL!	#NULL!	White (non-Hispanic)	#NULL!	#NULL!	#NULL!	#NULL!	#NULL!	Married with Children	Bachelor's Degree (e.g., BA, BS)	$50,000 to $74,999	Agree	Agree	Strongly agree	Agree	Somewhat agree	Agree	Somewhat agree	Somewhat agree	Agree	Agree	Agree	Somewhat disagree	Agree	Somewhat agree	Agree	Strongly agree	Agree	Agree	Strongly agree	Somewhat disagree	Somewhat agree	Somewhat agree	Somewhat agree	Somewhat agree	Neither agree nor disagree	Agree	Agree	Somewhat agree	Agree	Strongly agree	Somewhat agree	Agree	Agree	Cancer	Agree	Strongly agree	Agree
48	Female	#NULL!	#NULL!	White (non-Hispanic)	#NULL!	#NULL!	#NULL!	#NULL!	#NULL!	Married with Children	Master's Degree (e.g., MA, MS, MEd, MSW, MBA)	$35,000 to $49,999	Agree	Somewhat agree	Agree	Somewhat agree	Agree	Somewhat agree	Neither agree nor disagree	Somewhat agree	Agree	Strongly agree	Somewhat agree	Strongly agree	Somewhat agree	Strongly agree	Agree	Agree	Agree	Agree	Somewhat agree	Somewhat disagree	Agree	Agree	Agree	Somewhat agree	Agree	Somewhat agree	Agree	Somewhat agree	Somewhat agree	Strongly agree	Somewhat agree	Strongly agree	Strongly agree	Cancer	Agree	Somewhat agree	Strongly agree
41	Male	#NULL!	#NULL!	White (non-Hispanic)	#NULL!	#NULL!	#NULL!	#NULL!	#NULL!	Single	Some college, technical school, or associate's Degree	$25,000 to $34,999	Somewhat disagree	Agree	Neither agree nor disagree	Somewhat agree	Somewhat agree	Agree	Agree	Neither agree nor disagree	Somewhat agree	Somewhat agree	Strongly disagree	Strongly disagree	Strongly disagree	Strongly disagree	Strongly disagree	Strongly disagree	Strongly disagree	Somewhat agree	Somewhat agree	Disagree	Somewhat agree	Somewhat agree	Agree	Somewhat disagree	Somewhat disagree	Strongly agree	Somewhat disagree	Somewhat agree	Strongly disagree	Strongly disagree	Strongly disagree	Somewhat disagree	Strongly disagree	Cancer	Strongly agree	Strongly agree	Strongly agree
35	Female	#NULL!	#NULL!	White (non-Hispanic)	#NULL!	#NULL!	#NULL!	#NULL!	#NULL!	Married with Children	Bachelor's Degree (e.g., BA, BS)	$50,000 to $74,999	Agree	Agree	Strongly agree	Agree	Somewhat agree	Strongly agree	Agree	Somewhat agree	Agree	Strongly agree	Agree	Agree	Strongly agree	Agree	Somewhat agree	Agree	Agree	Agree	Strongly agree	Agree	Somewhat agree	Strongly agree	Agree	Strongly agree	Agree	Agree	Strongly agree	Agree	Strongly agree	Agree	Strongly agree	Somewhat agree	Agree	Cancer	Strongly agree	Strongly agree	Agree
53	Female	#NULL!	#NULL!	White (non-Hispanic)	#NULL!	#NULL!	#NULL!	#NULL!	#NULL!	Married with Children	Bachelor's Degree (e.g., BA, BS)	$100,000 to $149,999	Neither agree nor disagree	Somewhat agree	Somewhat agree	Agree	Neither agree nor disagree	Somewhat agree	Somewhat disagree	Somewhat agree	Somewhat disagree	Neither agree nor disagree	Somewhat agree	Neither agree nor disagree	Neither agree nor disagree	Neither agree nor disagree	Somewhat agree	Somewhat agree	Neither agree nor disagree	Disagree	Disagree	Somewhat agree	Disagree	Somewhat agree	Somewhat agree	Somewhat agree	Neither agree nor disagree	Neither agree nor disagree	Somewhat agree	Somewhat agree	Neither agree nor disagree	Somewhat agree	Agree	Neither agree nor disagree	Somewhat agree	Cancer	Agree	Agree	Strongly agree
48	Female	#NULL!	#NULL!	White (non-Hispanic)	#NULL!	#NULL!	#NULL!	#NULL!	#NULL!	Married with Children	Master's Degree (e.g., MA, MS, MEd, MSW, MBA)	$50,000 to $74,999	Agree	Strongly agree	Agree	Somewhat agree	Somewhat agree	Strongly agree	Strongly disagree	Agree	Strongly agree	Neither agree nor disagree	Agree	Somewhat agree	Strongly agree	Somewhat agree	Somewhat agree	Agree	Somewhat agree	Agree	Somewhat agree	Disagree	Agree	Somewhat agree	Agree	Somewhat agree	Agree	Somewhat agree	Agree	Somewhat agree	Agree	Somewhat agree	Agree	Somewhat agree	Agree	Cancer	Somewhat agree	Strongly agree	Strongly agree
25	Male	#NULL!	#NULL!	White (non-Hispanic)	#NULL!	#NULL!	#NULL!	#NULL!	#NULL!	Married with Children	Bachelor's Degree (e.g., BA, BS)	$50,000 to $74,999	Somewhat agree	Agree	Neither agree nor disagree	Agree	Somewhat agree	Strongly agree	Agree	Somewhat agree	Agree	Agree	Somewhat disagree	Disagree	Neither agree nor disagree	Neither agree nor disagree	Somewhat agree	Neither agree nor disagree	Neither agree nor disagree	Somewhat agree	Neither agree nor disagree	Somewhat disagree	Somewhat agree	Neither agree nor disagree	Somewhat agree	Agree	Agree	Strongly agree	Agree	Somewhat agree	Agree	Strongly agree	Somewhat agree	Somewhat agree	Agree	Cancer	Agree	Strongly agree	Agree
47	Male	#NULL!	#NULL!	White (non-Hispanic)	#NULL!	#NULL!	#NULL!	#NULL!	#NULL!	Married with Children	Bachelor's Degree (e.g., BA, BS)	$35,000 to $49,999	Agree	Disagree	Somewhat agree	Somewhat disagree	Strongly disagree	Somewhat agree	Somewhat agree	Somewhat disagree	Agree	Agree	Agree	Neither agree nor disagree	Somewhat agree	Disagree	Strongly agree	Agree	Disagree	Agree	Strongly agree	Neither agree nor disagree	Agree	Strongly agree	Somewhat agree	Agree	Agree	Agree	Neither agree nor disagree	Agree	Somewhat agree	Agree	Strongly agree	Agree	Agree	Cancer	Agree	Strongly agree	Strongly agree
41	Female	#NULL!	#NULL!	White (non-Hispanic)	#NULL!	#NULL!	#NULL!	#NULL!	#NULL!	Married with Children	Master's Degree (e.g., MA, MS, MEd, MSW, MBA)	$35,000 to $49,999	Somewhat agree	Agree	Somewhat agree	Somewhat disagree	Disagree	Agree	Somewhat agree	Neither agree nor disagree	Somewhat agree	Agree	Somewhat agree	Disagree	Disagree	Disagree	Somewhat disagree	Neither agree nor disagree	Neither agree nor disagree	Agree	Somewhat agree	Neither agree nor disagree	Neither agree nor disagree	Neither agree nor disagree	Somewhat agree	Neither agree nor disagree	Somewhat agree	Agree	Somewhat agree	Agree	Neither agree nor disagree	Somewhat agree	Neither agree nor disagree	Agree	Somewhat agree	Cancer	Agree	Strongly agree	Strongly agree
35	Female	#NULL!	#NULL!	White (non-Hispanic)	#NULL!	#NULL!	#NULL!	#NULL!	#NULL!	Married with Children	Bachelor's Degree (e.g., BA, BS)	$35,000 to $49,999	Somewhat agree	Agree	Agree	Neither agree nor disagree	Agree	Agree	Neither agree nor disagree	Somewhat agree	Strongly agree	Agree	Neither agree nor disagree	Strongly agree	Somewhat agree	Agree	Agree	Neither agree nor disagree	Somewhat agree	Neither agree nor disagree	Agree	Somewhat agree	Agree	Neither agree nor disagree	Somewhat agree	Agree	Agree	Somewhat agree	Strongly agree	Somewhat agree	Agree	Somewhat agree	Agree	Somewhat agree	Somewhat agree	Cancer	Neither agree nor disagree	Strongly agree	Somewhat agree
32	Female	#NULL!	#NULL!	White (non-Hispanic)	#NULL!	#NULL!	#NULL!	#NULL!	#NULL!	Single	Some college, technical school, or associate's Degree	$50,000 to $74,999	Somewhat disagree	Somewhat agree	Somewhat agree	Strongly agree	Strongly agree	Agree	Agree	Agree	Agree	Strongly agree	Strongly disagree	Strongly disagree	Strongly disagree	Strongly disagree	Strongly disagree	Neither agree nor disagree	Strongly disagree	Strongly agree	Strongly agree	Strongly disagree	Strongly agree	Strongly agree	Neither agree nor disagree	Neither agree nor disagree	Neither agree nor disagree	Neither agree nor disagree	Neither agree nor disagree	Neither agree nor disagree	Strongly disagree	Strongly disagree	Strongly disagree	Strongly disagree	Strongly disagree	Cancer	Neither agree nor disagree	Neither agree nor disagree	Neither agree nor disagree
25	Female	#NULL!	#NULL!	White (non-Hispanic)	#NULL!	#NULL!	#NULL!	#NULL!	#NULL!	Domestic partnership	Bachelor's Degree (e.g., BA, BS)	$50,000 to $74,999	Strongly agree	Agree	Agree	Agree	Agree	Agree	Strongly agree	Agree	Agree	Agree	Agree	Strongly disagree	Somewhat agree	Somewhat agree	Somewhat agree	Agree	Somewhat disagree	Agree	Somewhat agree	Disagree	Agree	Somewhat agree	Agree	Somewhat agree	Agree	Agree	Agree	Somewhat agree	Agree	Somewhat agree	Agree	Somewhat agree	Agree	Cancer	Strongly agree	Agree	Strongly agree
50	Female	#NULL!	#NULL!	White (non-Hispanic)	#NULL!	#NULL!	Native Hawaiian or Pacific Islander	#NULL!	#NULL!	Domestic partnership	High school graduate/GED	$150,000 to $199,999	Agree	Strongly agree	Somewhat agree	Neither agree nor disagree	Somewhat agree	Strongly agree	Somewhat agree	Somewhat disagree	Somewhat agree	Neither agree nor disagree	Strongly disagree	Strongly disagree	Strongly disagree	Strongly disagree	Somewhat disagree	Somewhat agree	Neither agree nor disagree	Disagree	Disagree	Neither agree nor disagree	Disagree	Neither agree nor disagree	Disagree	Somewhat agree	Somewhat agree	Disagree	Somewhat agree	Neither agree nor disagree	Somewhat agree	Somewhat agree	Somewhat agree	Disagree	Agree	Cancer	Agree	Strongly agree	Strongly agree
46	Female	#NULL!	Hispanic/Latino	#NULL!	#NULL!	#NULL!	#NULL!	#NULL!	#NULL!	Single	Bachelor's Degree (e.g., BA, BS)	$15,000 to $24,999	Somewhat disagree	Disagree	Neither agree nor disagree	Somewhat agree	Somewhat agree	Somewhat agree	Agree	Somewhat agree	Somewhat agree	Agree	Strongly disagree	Strongly disagree	Strongly disagree	Strongly disagree	Strongly disagree	Strongly disagree	Strongly disagree	Strongly agree	Agree	Strongly disagree	Agree	Strongly agree	Somewhat agree	Agree	Neither agree nor disagree	Disagree	Disagree	Somewhat agree	Strongly disagree	Disagree	Strongly disagree	Neither agree nor disagree	Somewhat disagree	Cancer	Somewhat disagree	Agree	Agree
25	Female	#NULL!	#NULL!	White (non-Hispanic)	#NULL!	#NULL!	#NULL!	#NULL!	#NULL!	Married with Children	Bachelor's Degree (e.g., BA, BS)	$50,000 to $74,999	Somewhat agree	Neither agree nor disagree	Somewhat disagree	Neither agree nor disagree	Neither agree nor disagree	Agree	Strongly agree	Somewhat agree	Agree	Agree	Disagree	Disagree	Somewhat disagree	Disagree	Disagree	Somewhat agree	Neither agree nor disagree	Neither agree nor disagree	Somewhat agree	Somewhat disagree	Somewhat agree	Neither agree nor disagree	Somewhat agree	Somewhat agree	Somewhat agree	Somewhat agree	Somewhat agree	Somewhat agree	Somewhat agree	Somewhat agree	Agree	Somewhat agree	Somewhat agree	Cancer	Strongly agree	Somewhat agree	Strongly agree
43	Male	#NULL!	#NULL!	White (non-Hispanic)	#NULL!	#NULL!	#NULL!	#NULL!	#NULL!	Married with Children	Bachelor's Degree (e.g., BA, BS)	$15,000 to $24,999	Somewhat agree	Somewhat agree	Somewhat agree	Somewhat agree	Neither agree nor disagree	Somewhat agree	Agree	Strongly agree	Somewhat agree	Somewhat agree	Agree	Agree	Somewhat agree	Agree	Strongly agree	Somewhat agree	Somewhat agree	Somewhat agree	Agree	Strongly disagree	Agree	Somewhat agree	Agree	Agree	Somewhat agree	Strongly agree	Strongly agree	Agree	Agree	Agree	Neither agree nor disagree	Agree	Neither agree nor disagree	Cancer	Agree	Somewhat agree	Agree
25	Female	#NULL!	#NULL!	White (non-Hispanic)	#NULL!	#NULL!	#NULL!	#NULL!	#NULL!	Married with Children	Bachelor's Degree (e.g., BA, BS)	$50,000 to $74,999	Strongly agree	Agree	Agree	Agree	Agree	Agree	Agree	Agree	Agree	Agree	Agree	Agree	Agree	Agree	Agree	Agree	Agree	Agree	Agree	Agree	Agree	Agree	Agree	Agree	Agree	Agree	Agree	Agree	Agree	Agree	Agree	Agree	Agree	Cancer	Agree	Agree	Agree
25	Female	#NULL!	#NULL!	White (non-Hispanic)	#NULL!	#NULL!	#NULL!	#NULL!	#NULL!	Married without Children	Bachelor's Degree (e.g., BA, BS)	$75,000 to $99,999	Strongly agree	Agree	Strongly agree	Strongly agree	Somewhat agree	Agree	Strongly agree	Somewhat agree	Strongly agree	Agree	Somewhat agree	Agree	Strongly agree	Agree	Somewhat agree	Strongly agree	Agree	Strongly agree	Agree	Agree	Agree	Strongly agree	Strongly agree	Agree	Agree	Strongly agree	Agree	Somewhat agree	Strongly agree	Agree	Somewhat agree	Strongly agree	Somewhat agree	Cancer	Strongly agree	Agree	Strongly agree
25	Female	#NULL!	#NULL!	White (non-Hispanic)	#NULL!	#NULL!	#NULL!	#NULL!	#NULL!	Married with Children	Bachelor's Degree (e.g., BA, BS)	$75,000 to $99,999	Somewhat agree	Neither agree nor disagree	Agree	Somewhat disagree	Neither agree nor disagree	Neither agree nor disagree	Somewhat agree	Somewhat disagree	Neither agree nor disagree	Somewhat agree	Neither agree nor disagree	Somewhat disagree	Neither agree nor disagree	Somewhat agree	Neither agree nor disagree	Neither agree nor disagree	Somewhat agree	Somewhat disagree	Neither agree nor disagree	Neither agree nor disagree	Neither agree nor disagree	Somewhat agree	Somewhat disagree	Neither agree nor disagree	Somewhat disagree	Neither agree nor disagree	Neither agree nor disagree	Somewhat agree	Somewhat disagree	Somewhat agree	Neither agree nor disagree	Neither agree nor disagree	Somewhat disagree	Cancer	Somewhat disagree	Agree	Somewhat disagree
25	Male	#NULL!	#NULL!	White (non-Hispanic)	#NULL!	#NULL!	#NULL!	#NULL!	#NULL!	Married with Children	Bachelor's Degree (e.g., BA, BS)	$50,000 to $74,999	Somewhat agree	Agree	Agree	Agree	Agree	Agree	Agree	Agree	Agree	Agree	Agree	Agree	Agree	Agree	Agree	Agree	Agree	Agree	Agree	Agree	Agree	Agree	Agree	Agree	Agree	Agree	Agree	Agree	Agree	Agree	Agree	Agree	Agree	Cancer	Agree	Agree	Agree
60	Female	#NULL!	Hispanic/Latino	#NULL!	#NULL!	Native American	#NULL!	#NULL!	#NULL!	Single	Bachelor's Degree (e.g., BA, BS)	$50,000 to $74,999	Strongly disagree	Strongly agree	Agree	Strongly agree	Agree	Strongly agree	Strongly agree	Somewhat agree	Strongly agree	Strongly agree	Strongly disagree	Strongly disagree	Strongly disagree	Strongly disagree	Strongly disagree	Strongly disagree	Strongly disagree	Agree	Agree	Strongly disagree	Agree	Somewhat agree	Somewhat agree	Agree	Somewhat agree	Agree	Agree	Agree	Somewhat disagree	Somewhat disagree	Disagree	Disagree	Disagree	Cancer	Strongly agree	Strongly agree	Strongly agree
29	Male	#NULL!	#NULL!	White (non-Hispanic)	#NULL!	#NULL!	#NULL!	#NULL!	#NULL!	Married with Children	Bachelor's Degree (e.g., BA, BS)	$50,000 to $74,999	Strongly agree	Agree	Disagree	Agree	Somewhat agree	Agree	Agree	Agree	Agree	Agree	Disagree	Somewhat disagree	Agree	Agree	Strongly agree	Agree	Strongly agree	Agree	Strongly agree	Agree	Agree	Agree	Strongly agree	Somewhat agree	Agree	Strongly agree	Somewhat agree	Agree	Agree	Strongly agree	Agree	Strongly agree	Somewhat agree	Cancer	Agree	Strongly agree	Strongly agree
25	Female	#NULL!	#NULL!	White (non-Hispanic)	#NULL!	#NULL!	#NULL!	#NULL!	#NULL!	Married with Children	Bachelor's Degree (e.g., BA, BS)	$50,000 to $74,999	Agree	Agree	Agree	Agree	Agree	Agree	Agree	Agree	Agree	Strongly agree	Agree	Strongly agree	Agree	Agree	Strongly agree	Somewhat agree	Agree	Agree	Agree	Agree	Strongly agree	Agree	Agree	Agree	Strongly agree	Strongly agree	Agree	Agree	Agree	Strongly agree	Strongly agree	Agree	Agree	Cancer	Agree	Strongly agree	Agree
38	Female	#NULL!	#NULL!	White (non-Hispanic)	#NULL!	#NULL!	#NULL!	#NULL!	#NULL!	Single	Bachelor's Degree (e.g., BA, BS)	Prefer not to answer	Somewhat agree	Strongly agree	Strongly agree	Somewhat agree	Agree	Somewhat agree	Agree	Disagree	Somewhat disagree	Agree	Strongly disagree	Strongly disagree	Strongly disagree	Strongly disagree	Strongly disagree	Strongly disagree	Strongly disagree	Strongly agree	Agree	Strongly disagree	Agree	Strongly agree	Somewhat agree	Agree	Strongly agree	Somewhat disagree	Somewhat agree	Disagree	Somewhat agree	Somewhat disagree	Disagree	Strongly disagree	Strongly disagree	Cancer	Neither agree nor disagree	Neither agree nor disagree	Somewhat disagree
25	Male	#NULL!	#NULL!	White (non-Hispanic)	#NULL!	#NULL!	#NULL!	#NULL!	#NULL!	Married with Children	Bachelor's Degree (e.g., BA, BS)	$50,000 to $74,999	Agree	Somewhat agree	Somewhat agree	Agree	Somewhat agree	Somewhat agree	Agree	Agree	Agree	Strongly agree	Somewhat agree	Somewhat agree	Neither agree nor disagree	Agree	Somewhat agree	Agree	Somewhat agree	Agree	Agree	Somewhat agree	Somewhat agree	Agree	Somewhat agree	Agree	Agree	Strongly agree	Agree	Somewhat agree	Agree	Strongly agree	Agree	Agree	Somewhat agree	Cancer	Agree	Somewhat agree	Strongly agree
44	Female	#NULL!	#NULL!	White (non-Hispanic)	#NULL!	#NULL!	#NULL!	#NULL!	#NULL!	Married without Children	Bachelor's Degree (e.g., BA, BS)	$50,000 to $74,999	Somewhat agree	Disagree	Disagree	Disagree	Disagree	Agree	Agree	Neither agree nor disagree	Agree	Agree	Strongly disagree	Strongly disagree	Strongly disagree	Strongly disagree	Strongly disagree	Strongly disagree	Strongly disagree	Disagree	Disagree	Somewhat agree	Disagree	Disagree	Somewhat agree	Somewhat agree	Somewhat agree	Somewhat agree	Somewhat agree	Disagree	Disagree	Somewhat disagree	Disagree	Disagree	Somewhat agree	Cancer	Somewhat agree	Agree	Somewhat agree
25	Female	#NULL!	#NULL!	White (non-Hispanic)	#NULL!	#NULL!	#NULL!	#NULL!	#NULL!	Married with Children	Bachelor's Degree (e.g., BA, BS)	$50,000 to $74,999	Agree	Agree	Strongly agree	Agree	Agree	Agree	Agree	Agree	Agree	Somewhat agree	Agree	Agree	Agree	Agree	Agree	Strongly agree	Agree	Agree	Agree	Agree	Agree	Somewhat agree	Agree	Agree	Agree	Somewhat agree	Agree	Agree	Agree	Agree	Strongly agree	Agree	Agree	Cancer	Agree	Strongly agree	Agree
25	Female	#NULL!	#NULL!	White (non-Hispanic)	#NULL!	#NULL!	#NULL!	#NULL!	#NULL!	Married with Children	Bachelor's Degree (e.g., BA, BS)	$75,000 to $99,999	Somewhat agree	Neither agree nor disagree	Somewhat agree	Somewhat agree	Neither agree nor disagree	Neither agree nor disagree	Neither agree nor disagree	Somewhat agree	Somewhat agree	Somewhat agree	Agree	Somewhat agree	Somewhat agree	Somewhat agree	Somewhat agree	Neither agree nor disagree	Somewhat agree	Somewhat agree	Agree	Neither agree nor disagree	Somewhat agree	Somewhat agree	Agree	Agree	Somewhat agree	Neither agree nor disagree	Neither agree nor disagree	Somewhat agree	Agree	Somewhat agree	Somewhat agree	Agree	Somewhat agree	Cancer	Somewhat agree	Somewhat agree	Somewhat agree
51	Male	#NULL!	#NULL!	White (non-Hispanic)	#NULL!	#NULL!	#NULL!	#NULL!	#NULL!	Divorced	Some college, technical school, or associate's Degree	Prefer not to answer	Agree	Neither agree nor disagree	Strongly disagree	Strongly agree	Strongly agree	Somewhat disagree	Disagree	Strongly disagree	Disagree	Neither agree nor disagree	Somewhat agree	Neither agree nor disagree	Neither agree nor disagree	Strongly agree	Somewhat agree	Neither agree nor disagree	Strongly agree	Strongly disagree	Strongly disagree	Strongly disagree	Strongly disagree	Strongly disagree	Somewhat disagree	Disagree	Disagree	Somewhat agree	Somewhat agree	Disagree	Neither agree nor disagree	Somewhat disagree	Somewhat agree	Disagree	Somewhat agree	Cancer	Strongly disagree	Strongly disagree	Strongly disagree
29	Female	#NULL!	#NULL!	White (non-Hispanic)	#NULL!	#NULL!	#NULL!	#NULL!	#NULL!	Domestic partnership	Bachelor's Degree (e.g., BA, BS)	$25,000 to $34,999	Agree	Somewhat agree	Agree	Agree	Strongly agree	Strongly agree	Agree	Neither agree nor disagree	Somewhat agree	Agree	Agree	Somewhat disagree	Agree	Strongly agree	Agree	Somewhat agree	Agree	Somewhat agree	Somewhat agree	Neither agree nor disagree	Somewhat agree	Somewhat agree	Agree	Somewhat agree	Agree	Agree	Agree	Somewhat agree	Agree	Somewhat agree	Strongly agree	Agree	Agree	Cancer	Strongly agree	Strongly agree	Strongly agree
[truncated: 188 more rows]
[truncated: 5 more columns]
